# Supplementary material for: Potential tradeoffs between effects of arbuscular mycorrhizal fungi inoculation, soil organic matter content and fertilizer application in raspberry production
Source: PLoS One. 2022 Jul 18;17(7):e0269751. doi: 10.1371/journal.pone.0269751 (PMC9292081; doi:10.1371/journal.pone.0269751)
Supplement: S1 Data — (XLSX) [file pone.0269751.s002.xlsx]

## Sheet: data for analysis per plant
plant order	block	AMF	SOM	Fer	origin	Averaged single berry weight (g/fruit)	Number of wilted flower per plant	Nr. Total flower per plant	Fruit number per plant	Fruit set	Yield (g/plant)
113	block 1	Inoculated	High	0	big	1.39	6	19	13	0.684211	18.07
121	block 1	Non-inoculated	High	0	big	1.04526	11	30	19	0.633333	19.86
117	block 1	Inoculated	Low	0	big	0.772727	24	46	22	0.478261	17
114	block 1	Inoculated	High	33	big	1.22727	6	39	33	0.846154	40.5
122	block 1	Non-inoculated	High	33	big	1.55387	4	35	31	0.885714	48.17
118	block 1	Inoculated	Low	33	big	1.48111	8	17	9	0.529412	13.33
126	block 1	Non-inoculated	Low	33	big	1.23462		26	26	1	32.1
115	block 1	Inoculated	High	66	big	1.87373	16	75	59	0.786667	110.55
123	block 1	Non-inoculated	High	66	big	1.77687	8	56	48	0.857143	85.29
119	block 1	Inoculated	Low	66	big	2.22154	34	47	13	0.276596	28.88
127	block 1	Non-inoculated	Low	66	big	1.25313	19	102	83	0.813725	104.01
116	block 1	Inoculated	High	99	big	1.39833	9	33	24	0.727273	33.56
124	block 1	Non-inoculated	High	99	big	2.26706	4	38	34	0.894737	77.08
120	block 1	Inoculated	Low	99	big	1.6774	13	63	50	0.793651	83.87
128	block 1	Non-inoculated	Low	99	big	1.58881	8	75	67	0.893333	106.45
137	block 2	Non-inoculated	High	0	big	1.07333	13	28	15	0.535714	16.1
141	block 2	Non-inoculated	Low	0	big	1.44667	15	39	24	0.615385	34.72
130	block 2	Inoculated	High	33	big	1.95607	4	32	28	0.875	54.77
138	block 2	Non-inoculated	High	33	big	1.20564	17	72	55	0.763889	66.31
142	block 2	Non-inoculated	Low	33	big	1.43452	11	53	42	0.792453	60.25
131	block 2	Inoculated	High	66	big	1.80185	11	38	27	0.710526	48.65
139	block 2	Non-inoculated	High	66	big	1.07727	15	37	22	0.594595	23.7
135	block 2	Inoculated	Low	66	big	2.00265	5	39	34	0.871795	68.09
143	block 2	Non-inoculated	Low	66	big	1.90372	26	69	43	0.623188	81.86
132	block 2	Inoculated	High	99	big	2.11208	17	65	48	0.738462	101.38
140	block 2	Non-inoculated	High	99	big	1.5522	3	44	41	0.931818	63.64
136	block 2	Inoculated	Low	99	big	1.73037	11	65	54	0.830769	93.44
144	block 2	Non-inoculated	Low	99	big	1.948	17	22	5	0.227273	9.74
145	block 3	Inoculated	High	0	big	0.956744	4	47	43	0.914894	41.14
153	block 3	Non-inoculated	High	0	big	0.910667	13	28	15	0.535714	13.66
149	block 3	Inoculated	Low	0	big	1.44481	8	35	27	0.771429	39.01
157	block 3	Non-inoculated	Low	0	big	1.90571	8	16	8	0.5	15.2457
146	block 3	Inoculated	High	33	big	2.17846	2	28	26	0.928571	56.64
150	block 3	Inoculated	Low	33	big	1.15158	13	32	19	0.59375	21.88
158	block 3	Non-inoculated	Low	33	big	1.24	20	32	12	0.375	14.88
147	block 3	Inoculated	High	66	big	1.64889	9	45	36	0.8	59.36
155	block 3	Non-inoculated	High	66	big	1.41736	7	60	53	0.883333	75.12
151	block 3	Inoculated	Low	66	big	1.22167	13	37	24	0.648649	29.32
156	block 3	Non-inoculated	High	99	big	1.03273	3	25	22	0.88	22.72
152	block 3	Inoculated	Low	99	big	2.57821	7	46	39	0.847826	100.55
160	block 3	Non-inoculated	Low	99	big	1.18536	14	78	64	0.820513	75.863
5	block 5	Inoculated	Low	0	small	1.09143	2	9	7	0.777778	7.64
6	block 5	Inoculated	Low	33	small	0.42	1	2	1	0.5	0.42
17	block 6	Inoculated	High	0	small	0.95		1	1	1	0.95
30	block 6	Non-inoculated	Low	33	small	1.15	2	3	1	0.333333	1.15
31	block 6	Non-inoculated	Low	66	small	1.6		1	1	1	1.6
46	block 7	Non-inoculated	Low	33	small	1.38375	11	19	8	0.421053	11.07
36	block 7	Inoculated	High	99	small	0.79	2	5	3	0.6	2.37
44	block 7	Non-inoculated	High	99	small	1.448	2	7	5	0.714286	7.24
50	block 8	Inoculated	High	33	small	1.78	10	13	3	0.230769	5.34
52	block 8	Inoculated	High	99	small	1.29		1	1	1	1.29
60	block 8	Non-inoculated	High	99	small	0.748571	7	14	7	0.5	5.24
69	block 9	Inoculated	Low	0	small	0.455		2	2	1	0.91
74	block 9	Non-inoculated	High	33	small	0.712857	3	10	7	0.7	4.99
70	block 9	Inoculated	Low	33	small	0.85	8	10	2	0.2	1.7
75	block 9	Non-inoculated	High	66	small	1.58		4	4	1	6.32
79	block 9	Non-inoculated	Low	66	small	1.72	1	3	2	0.666667	3.44
76	block 9	Non-inoculated	High	99	small	1.09	1	4	3	0.75	3.27
89	block 10	Non-inoculated	High	0	small	0.42	13	15	2	0.133333	0.84
82	block 10	Inoculated	High	33	small	0.843333	1	4	3	0.75	2.53
91	block 10	Non-inoculated	High	66	small	0.93		1	1	1	0.93
92	block 10	Non-inoculated	High	99	small	0.98	1	7	6	0.857143	5.88
88	block 10	Inoculated	Low	99	small	1.755	9	11	2	0.181818	3.51
96	block 10	Non-inoculated	Low	99	small	1.225		4	4	1	4.9
101	block 11	Inoculated	Low	0	small	1.22	5	7	2	0.285714	2.44
104	block 11	Inoculated	Low	99	small	1.2575	3	7	4	0.571429	5.03

## Sheet: Recording form of field work
plant order	block	AMF	SOM	Fer	origin	single berry weight (g)	Collected wilt flower	flower number
5	block 5	Inoculated	Low	0	small	1.57		1
5	block 5	Inoculated	Low	0	small	1.16		1
5	block 5	Inoculated	Low	0	small	0.94		1
5	block 5	Inoculated	Low	0	small		Yes	1
5	block 5	Inoculated	Low	0	small		Yes	1
5	block 5	Inoculated	Low	0	small	0.61		1
5	block 5	Inoculated	Low	0	small	1.12		1
5	block 5	Inoculated	Low	0	small	1.23		1
5	block 5	Inoculated	Low	0	small	1.01		1
6	block 5	Inoculated	Low	33	small		Yes	1
6	block 5	Inoculated	Low	33	small	0.42		1
17	block 6	Inoculated	High	0	small	0.95		1
30	block 6	Non-inoculated	Low	33	small		Yes	1
30	block 6	Non-inoculated	Low	33	small		Yes	1
30	block 6	Non-inoculated	Low	33	small	1.15		1
31	block 6	Non-inoculated	Low	66	small	1.6		1
36	block 7	Inoculated	High	99	small		Yes	1
36	block 7	Inoculated	High	99	small		Yes	1
36	block 7	Inoculated	High	99	small	0.91		1
36	block 7	Inoculated	High	99	small	0.68		1
36	block 7	Inoculated	High	99	small	0.78		1
44	block 7	Non-inoculated	High	99	small	1.7		1
44	block 7	Non-inoculated	High	99	small	1.53		1
44	block 7	Non-inoculated	High	99	small	1.57		1
44	block 7	Non-inoculated	High	99	small	1.77		1
44	block 7	Non-inoculated	High	99	small	0.67		1
44	block 7	Non-inoculated	High	99	small		Yes	1
44	block 7	Non-inoculated	High	99	small		Yes	1
46	block 7	Non-inoculated	Low	33	small	1.88		1
46	block 7	Non-inoculated	Low	33	small	1.04		1
46	block 7	Non-inoculated	Low	33	small	0.92		1
46	block 7	Non-inoculated	Low	33	small	1.73		1
46	block 7	Non-inoculated	Low	33	small	1.61		1
46	block 7	Non-inoculated	Low	33	small		Yes	1
46	block 7	Non-inoculated	Low	33	small		Yes	1
46	block 7	Non-inoculated	Low	33	small		Yes	1
46	block 7	Non-inoculated	Low	33	small		Yes	1
46	block 7	Non-inoculated	Low	33	small		Yes	1
46	block 7	Non-inoculated	Low	33	small		Yes	1
46	block 7	Non-inoculated	Low	33	small		Yes	1
46	block 7	Non-inoculated	Low	33	small		Yes	1
46	block 7	Non-inoculated	Low	33	small		Yes	1
46	block 7	Non-inoculated	Low	33	small		Yes	1
46	block 7	Non-inoculated	Low	33	small		Yes	1
46	block 7	Non-inoculated	Low	33	small	1.45		1
46	block 7	Non-inoculated	Low	33	small	1.26		1
46	block 7	Non-inoculated	Low	33	small	1.18		1
50	block 8	Inoculated	High	33	small		Yes	1
50	block 8	Inoculated	High	33	small		Yes	1
50	block 8	Inoculated	High	33	small		Yes	1
50	block 8	Inoculated	High	33	small		Yes	1
50	block 8	Inoculated	High	33	small		Yes	1
50	block 8	Inoculated	High	33	small		Yes	1
50	block 8	Inoculated	High	33	small		Yes	1
50	block 8	Inoculated	High	33	small		Yes	1
50	block 8	Inoculated	High	33	small		Yes	1
50	block 8	Inoculated	High	33	small		Yes	1
50	block 8	Inoculated	High	33	small	1.72		1
50	block 8	Inoculated	High	33	small	1.8		1
50	block 8	Inoculated	High	33	small	1.82		1
52	block 8	Inoculated	High	99	small	1.29		1
60	block 8	Non-inoculated	High	99	small	0.8		1
60	block 8	Non-inoculated	High	99	small	1.03		1
60	block 8	Non-inoculated	High	99	small	1.17		1
60	block 8	Non-inoculated	High	99	small	1.04		1
60	block 8	Non-inoculated	High	99	small	0.34		1
60	block 8	Non-inoculated	High	99	small	0.63		1
60	block 8	Non-inoculated	High	99	small	0.23		1
60	block 8	Non-inoculated	High	99	small		Yes	1
60	block 8	Non-inoculated	High	99	small		Yes	1
60	block 8	Non-inoculated	High	99	small		Yes	1
60	block 8	Non-inoculated	High	99	small		Yes	1
60	block 8	Non-inoculated	High	99	small		Yes	1
60	block 8	Non-inoculated	High	99	small		Yes	1
60	block 8	Non-inoculated	High	99	small		Yes	1
69	block 9	Inoculated	Low	0	small	0.46		1
69	block 9	Inoculated	Low	0	small	0.45		1
70	block 9	Inoculated	Low	33	small		Yes	1
70	block 9	Inoculated	Low	33	small		Yes	1
70	block 9	Inoculated	Low	33	small		Yes	1
70	block 9	Inoculated	Low	33	small		Yes	1
70	block 9	Inoculated	Low	33	small		Yes	1
70	block 9	Inoculated	Low	33	small	0.69		1
70	block 9	Inoculated	Low	33	small		Yes	1
70	block 9	Inoculated	Low	33	small		Yes	1
70	block 9	Inoculated	Low	33	small		Yes	1
70	block 9	Inoculated	Low	33	small	1.01		1
74	block 9	Non-inoculated	High	33	small	1.27		1
74	block 9	Non-inoculated	High	33	small	0.83		1
74	block 9	Non-inoculated	High	33	small	0.59		1
74	block 9	Non-inoculated	High	33	small	0.68		1
74	block 9	Non-inoculated	High	33	small	0.54		1
74	block 9	Non-inoculated	High	33	small	0.47		1
74	block 9	Non-inoculated	High	33	small	0.61		1
74	block 9	Non-inoculated	High	33	small		Yes	1
74	block 9	Non-inoculated	High	33	small		Yes	1
74	block 9	Non-inoculated	High	33	small		Yes	1
75	block 9	Non-inoculated	High	66	small	2.04		1
75	block 9	Non-inoculated	High	66	small	2.13		1
75	block 9	Non-inoculated	High	66	small	1.64		1
75	block 9	Non-inoculated	High	66	small	0.51		1
76	block 9	Non-inoculated	High	99	small	1.45		1
76	block 9	Non-inoculated	High	99	small	0.69		1
76	block 9	Non-inoculated	High	99	small		Yes	1
76	block 9	Non-inoculated	High	99	small	1.13		1
79	block 9	Non-inoculated	Low	66	small	2.54		1
79	block 9	Non-inoculated	Low	66	small		Yes	1
79	block 9	Non-inoculated	Low	66	small	0.9		1
82	block 10	Inoculated	High	33	small		Yes	1
82	block 10	Inoculated	High	33	small	1.26		1
82	block 10	Inoculated	High	33	small	0.6		1
82	block 10	Inoculated	High	33	small	0.67		1
88	block 10	Inoculated	Low	99	small	1.44		1
88	block 10	Inoculated	Low	99	small		Yes	1
88	block 10	Inoculated	Low	99	small		Yes	1
88	block 10	Inoculated	Low	99	small		Yes	1
88	block 10	Inoculated	Low	99	small		Yes	1
88	block 10	Inoculated	Low	99	small		Yes	1
88	block 10	Inoculated	Low	99	small		Yes	1
88	block 10	Inoculated	Low	99	small		Yes	1
88	block 10	Inoculated	Low	99	small		Yes	1
88	block 10	Inoculated	Low	99	small		Yes	1
88	block 10	Inoculated	Low	99	small	2.07		1
89	block 10	Non-inoculated	High	0	small		Yes	1
89	block 10	Non-inoculated	High	0	small		Yes	1
89	block 10	Non-inoculated	High	0	small		Yes	1
89	block 10	Non-inoculated	High	0	small		Yes	1
89	block 10	Non-inoculated	High	0	small		Yes	1
89	block 10	Non-inoculated	High	0	small		Yes	1
89	block 10	Non-inoculated	High	0	small		Yes	1
89	block 10	Non-inoculated	High	0	small		Yes	1
89	block 10	Non-inoculated	High	0	small		Yes	1
89	block 10	Non-inoculated	High	0	small		Yes	1
89	block 10	Non-inoculated	High	0	small		Yes	1
89	block 10	Non-inoculated	High	0	small		Yes	1
89	block 10	Non-inoculated	High	0	small	0.45		1
89	block 10	Non-inoculated	High	0	small	0.39		1
89	block 10	Non-inoculated	High	0	small		Yes	1
91	block 10	Non-inoculated	High	66	small	0.93		1
92	block 10	Non-inoculated	High	99	small		Yes	1
92	block 10	Non-inoculated	High	99	small	1.5		1
92	block 10	Non-inoculated	High	99	small	0.79		1
92	block 10	Non-inoculated	High	99	small	0.91		1
92	block 10	Non-inoculated	High	99	small	1.32		1
92	block 10	Non-inoculated	High	99	small	0.66		1
92	block 10	Non-inoculated	High	99	small	0.7		1
96	block 10	Non-inoculated	Low	99	small	1.42		1
96	block 10	Non-inoculated	Low	99	small	1.05		1
96	block 10	Non-inoculated	Low	99	small	1.33		1
96	block 10	Non-inoculated	Low	99	small	1.1		1
101	block 11	Inoculated	Low	0	small		Yes	1
101	block 11	Inoculated	Low	0	small		Yes	1
101	block 11	Inoculated	Low	0	small		Yes	1
101	block 11	Inoculated	Low	0	small		Yes	1
101	block 11	Inoculated	Low	0	small		Yes	1
101	block 11	Inoculated	Low	0	small	1.8		1
101	block 11	Inoculated	Low	0	small	0.64		1
104	block 11	Inoculated	Low	99	small	1.03		1
104	block 11	Inoculated	Low	99	small	1.53		1
104	block 11	Inoculated	Low	99	small	1		1
104	block 11	Inoculated	Low	99	small		Yes	1
104	block 11	Inoculated	Low	99	small		Yes	1
104	block 11	Inoculated	Low	99	small		Yes	1
104	block 11	Inoculated	Low	99	small	1.47		1
113	block 1	Inoculated	High	0	big	1.72		1
113	block 1	Inoculated	High	0	big	1.22		1
113	block 1	Inoculated	High	0	big	1.72		1
113	block 1	Inoculated	High	0	big	0.04		1
113	block 1	Inoculated	High	0	big		Yes	1
113	block 1	Inoculated	High	0	big	1.74		1
113	block 1	Inoculated	High	0	big	1.61		1
113	block 1	Inoculated	High	0	big	1.9		1
113	block 1	Inoculated	High	0	big	1.65		1
113	block 1	Inoculated	High	0	big	1.22		1
113	block 1	Inoculated	High	0	big		Yes	1
113	block 1	Inoculated	High	0	big		Yes	1
113	block 1	Inoculated	High	0	big		Yes	1
113	block 1	Inoculated	High	0	big	1.52		1
113	block 1	Inoculated	High	0	big	0.84		1
113	block 1	Inoculated	High	0	big		Yes	1
113	block 1	Inoculated	High	0	big	1.45		1
113	block 1	Inoculated	High	0	big	1.44		1
113	block 1	Inoculated	High	0	big		Yes	1
114	block 1	Inoculated	High	33	big	1.48		1
114	block 1	Inoculated	High	33	big	0.25		1
114	block 1	Inoculated	High	33	big	1.68		1
114	block 1	Inoculated	High	33	big	1.9		1
114	block 1	Inoculated	High	33	big	1.63		1
114	block 1	Inoculated	High	33	big	0.7		1
114	block 1	Inoculated	High	33	big	1.59		1
114	block 1	Inoculated	High	33	big	1.33		1
114	block 1	Inoculated	High	33	big	1.08		1
114	block 1	Inoculated	High	33	big		Yes	1
114	block 1	Inoculated	High	33	big		Yes	1
114	block 1	Inoculated	High	33	big	1.49		1
114	block 1	Inoculated	High	33	big	1.11		1
114	block 1	Inoculated	High	33	big	1.57		1
114	block 1	Inoculated	High	33	big	1.64		1
114	block 1	Inoculated	High	33	big	1.6		1
114	block 1	Inoculated	High	33	big	1.52		1
114	block 1	Inoculated	High	33	big	1.6		1
114	block 1	Inoculated	High	33	big	1.52		1
114	block 1	Inoculated	High	33	big	0.46		1
114	block 1	Inoculated	High	33	big		Yes	1
114	block 1	Inoculated	High	33	big	1.46		1
114	block 1	Inoculated	High	33	big	1.08		1
114	block 1	Inoculated	High	33	big	1.33		1
114	block 1	Inoculated	High	33	big	1.45		1
114	block 1	Inoculated	High	33	big		Yes	1
114	block 1	Inoculated	High	33	big	1.79		1
114	block 1	Inoculated	High	33	big	1.61		1
114	block 1	Inoculated	High	33	big	1.33		1
114	block 1	Inoculated	High	33	big	1.41		1
114	block 1	Inoculated	High	33	big	0.95		1
114	block 1	Inoculated	High	33	big		Yes	1
114	block 1	Inoculated	High	33	big	1.24		1
114	block 1	Inoculated	High	33	big	1.06		1
114	block 1	Inoculated	High	33	big	0.26		1
114	block 1	Inoculated	High	33	big	0.48		1
114	block 1	Inoculated	High	33	big	0.37		1
114	block 1	Inoculated	High	33	big		Yes	1
114	block 1	Inoculated	High	33	big	0.53		1
115	block 1	Inoculated	High	66	big	2.66		1
115	block 1	Inoculated	High	66	big	2.16		1
115	block 1	Inoculated	High	66	big	0.18		1
115	block 1	Inoculated	High	66	big		Yes	1
115	block 1	Inoculated	High	66	big	2.64		1
115	block 1	Inoculated	High	66	big	2.42		1
115	block 1	Inoculated	High	66	big	2.41		1
115	block 1	Inoculated	High	66	big	2.23		1
115	block 1	Inoculated	High	66	big	1.61		1
115	block 1	Inoculated	High	66	big	1.43		1
115	block 1	Inoculated	High	66	big	2.17		1
115	block 1	Inoculated	High	66	big	2.38		1
115	block 1	Inoculated	High	66	big	2.51		1
115	block 1	Inoculated	High	66	big	2.05		1
115	block 1	Inoculated	High	66	big		Yes	1
115	block 1	Inoculated	High	66	big		Yes	1
115	block 1	Inoculated	High	66	big		Yes	1
115	block 1	Inoculated	High	66	big	2.07		1
115	block 1	Inoculated	High	66	big	2.15		1
115	block 1	Inoculated	High	66	big	2.03		1
115	block 1	Inoculated	High	66	big	2.36		1
115	block 1	Inoculated	High	66	big	1		1
115	block 1	Inoculated	High	66	big	2.02		1
115	block 1	Inoculated	High	66	big	1.4		1
115	block 1	Inoculated	High	66	big	1.76		1
115	block 1	Inoculated	High	66	big	1.7		1
115	block 1	Inoculated	High	66	big	1.77		1
115	block 1	Inoculated	High	66	big	1.67		1
115	block 1	Inoculated	High	66	big	2.1		1
115	block 1	Inoculated	High	66	big	2.07		1
115	block 1	Inoculated	High	66	big	0.98		1
115	block 1	Inoculated	High	66	big	0.13		1
115	block 1	Inoculated	High	66	big	1.87		1
115	block 1	Inoculated	High	66	big	1.93		1
115	block 1	Inoculated	High	66	big	2.12		1
115	block 1	Inoculated	High	66	big	2.3		1
115	block 1	Inoculated	High	66	big	2.06		1
115	block 1	Inoculated	High	66	big	1.98		1
115	block 1	Inoculated	High	66	big	1.96		1
115	block 1	Inoculated	High	66	big	2.27		1
115	block 1	Inoculated	High	66	big	1.8		1
115	block 1	Inoculated	High	66	big	1.58		1
115	block 1	Inoculated	High	66	big		Yes	1
115	block 1	Inoculated	High	66	big	2.09		1
115	block 1	Inoculated	High	66	big	1.83		1
115	block 1	Inoculated	High	66	big	2.44		1
115	block 1	Inoculated	High	66	big	1.81		1
115	block 1	Inoculated	High	66	big	2.04		1
115	block 1	Inoculated	High	66	big	2.05		1
115	block 1	Inoculated	High	66	big	1.93		1
115	block 1	Inoculated	High	66	big	1.71		1
115	block 1	Inoculated	High	66	big	1.27		1
115	block 1	Inoculated	High	66	big	2.05		1
115	block 1	Inoculated	High	66	big	2.15		1
115	block 1	Inoculated	High	66	big	2.05		1
115	block 1	Inoculated	High	66	big	1.7		1
115	block 1	Inoculated	High	66	big	1.89		1
115	block 1	Inoculated	High	66	big	2.28		1
115	block 1	Inoculated	High	66	big	2.29		1
115	block 1	Inoculated	High	66	big	1.88		1
115	block 1	Inoculated	High	66	big	1.25		1
115	block 1	Inoculated	High	66	big	0.95		1
115	block 1	Inoculated	High	66	big		Yes	1
115	block 1	Inoculated	High	66	big	1.33		1
115	block 1	Inoculated	High	66	big		Yes	1
115	block 1	Inoculated	High	66	big		Yes	1
115	block 1	Inoculated	High	66	big		Yes	1
115	block 1	Inoculated	High	66	big		Yes	1
115	block 1	Inoculated	High	66	big		Yes	1
115	block 1	Inoculated	High	66	big		Yes	1
115	block 1	Inoculated	High	66	big		Yes	1
115	block 1	Inoculated	High	66	big		Yes	1
115	block 1	Inoculated	High	66	big		Yes	1
115	block 1	Inoculated	High	66	big		Yes	1
115	block 1	Inoculated	High	66	big	1.63		1
116	block 1	Inoculated	High	99	big	0.71		1
116	block 1	Inoculated	High	99	big	0.05		1
116	block 1	Inoculated	High	99	big	0.76		1
116	block 1	Inoculated	High	99	big	2.24		1
116	block 1	Inoculated	High	99	big	2.04		1
116	block 1	Inoculated	High	99	big	0.06		1
116	block 1	Inoculated	High	99	big	0.04		1
116	block 1	Inoculated	High	99	big	2.08		1
116	block 1	Inoculated	High	99	big	0.58		1
116	block 1	Inoculated	High	99	big	1.5		1
116	block 1	Inoculated	High	99	big	2.37		1
116	block 1	Inoculated	High	99	big	2.14		1
116	block 1	Inoculated	High	99	big	1.62		1
116	block 1	Inoculated	High	99	big	2.15		1
116	block 1	Inoculated	High	99	big	1.81		1
116	block 1	Inoculated	High	99	big	1.31		1
116	block 1	Inoculated	High	99	big	1.24		1
116	block 1	Inoculated	High	99	big	1.26		1
116	block 1	Inoculated	High	99	big	1.31		1
116	block 1	Inoculated	High	99	big	2.41		1
116	block 1	Inoculated	High	99	big	1.17		1
116	block 1	Inoculated	High	99	big	1.05		1
116	block 1	Inoculated	High	99	big	1.77		1
116	block 1	Inoculated	High	99	big		Yes	1
116	block 1	Inoculated	High	99	big		Yes	1
116	block 1	Inoculated	High	99	big		Yes	1
116	block 1	Inoculated	High	99	big		Yes	1
116	block 1	Inoculated	High	99	big	1.89		1
116	block 1	Inoculated	High	99	big		Yes	1
116	block 1	Inoculated	High	99	big		Yes	1
116	block 1	Inoculated	High	99	big		Yes	1
116	block 1	Inoculated	High	99	big		Yes	1
116	block 1	Inoculated	High	99	big		Yes	1
117	block 1	Inoculated	Low	0	big		Yes	1
117	block 1	Inoculated	Low	0	big	1.36		1
117	block 1	Inoculated	Low	0	big	0.32		1
117	block 1	Inoculated	Low	0	big	0.91		1
117	block 1	Inoculated	Low	0	big	1.04		1
117	block 1	Inoculated	Low	0	big	0.43		1
117	block 1	Inoculated	Low	0	big	0.19		1
117	block 1	Inoculated	Low	0	big	0.46		1
117	block 1	Inoculated	Low	0	big	0.21		1
117	block 1	Inoculated	Low	0	big		Yes	1
117	block 1	Inoculated	Low	0	big		Yes	1
117	block 1	Inoculated	Low	0	big	0.23		1
117	block 1	Inoculated	Low	0	big	0.07		1
117	block 1	Inoculated	Low	0	big		Yes	1
117	block 1	Inoculated	Low	0	big		Yes	1
117	block 1	Inoculated	Low	0	big		Yes	1
117	block 1	Inoculated	Low	0	big		Yes	1
117	block 1	Inoculated	Low	0	big		Yes	1
117	block 1	Inoculated	Low	0	big	1.24		1
117	block 1	Inoculated	Low	0	big	1.16		1
117	block 1	Inoculated	Low	0	big	0.97		1
117	block 1	Inoculated	Low	0	big	0.95		1
117	block 1	Inoculated	Low	0	big		Yes	1
117	block 1	Inoculated	Low	0	big		Yes	1
117	block 1	Inoculated	Low	0	big	1.12		1
117	block 1	Inoculated	Low	0	big	1.07		1
117	block 1	Inoculated	Low	0	big	0.69		1
117	block 1	Inoculated	Low	0	big	0.68		1
117	block 1	Inoculated	Low	0	big	0.35		1
117	block 1	Inoculated	Low	0	big		Yes	1
117	block 1	Inoculated	Low	0	big		Yes	1
117	block 1	Inoculated	Low	0	big		Yes	1
117	block 1	Inoculated	Low	0	big		Yes	1
117	block 1	Inoculated	Low	0	big		Yes	1
117	block 1	Inoculated	Low	0	big		Yes	1
117	block 1	Inoculated	Low	0	big		Yes	1
117	block 1	Inoculated	Low	0	big		Yes	1
117	block 1	Inoculated	Low	0	big		Yes	1
117	block 1	Inoculated	Low	0	big	1.96		1
117	block 1	Inoculated	Low	0	big	0.98		1
117	block 1	Inoculated	Low	0	big	0.61		1
117	block 1	Inoculated	Low	0	big		Yes	1
117	block 1	Inoculated	Low	0	big		Yes	1
117	block 1	Inoculated	Low	0	big		Yes	1
117	block 1	Inoculated	Low	0	big		Yes	1
117	block 1	Inoculated	Low	0	big		Yes	1
118	block 1	Inoculated	Low	33	big	0.54		1
118	block 1	Inoculated	Low	33	big	1.39		1
118	block 1	Inoculated	Low	33	big	2.12		1
118	block 1	Inoculated	Low	33	big		Yes	1
118	block 1	Inoculated	Low	33	big	2.3		1
118	block 1	Inoculated	Low	33	big		Yes	1
118	block 1	Inoculated	Low	33	big		Yes	1
118	block 1	Inoculated	Low	33	big		Yes	1
118	block 1	Inoculated	Low	33	big		Yes	1
118	block 1	Inoculated	Low	33	big		Yes	1
118	block 1	Inoculated	Low	33	big		Yes	1
118	block 1	Inoculated	Low	33	big	1.79		1
118	block 1	Inoculated	Low	33	big	1.46		1
118	block 1	Inoculated	Low	33	big	1.55		1
118	block 1	Inoculated	Low	33	big	1.13		1
118	block 1	Inoculated	Low	33	big	1.05		1
118	block 1	Inoculated	Low	33	big		Yes	1
119	block 1	Inoculated	Low	66	big	2.39		1
119	block 1	Inoculated	Low	66	big	0.99		1
119	block 1	Inoculated	Low	66	big	0.28		1
119	block 1	Inoculated	Low	66	big	0.23		1
119	block 1	Inoculated	Low	66	big		Yes	1
119	block 1	Inoculated	Low	66	big		Yes	1
119	block 1	Inoculated	Low	66	big		Yes	1
119	block 1	Inoculated	Low	66	big		Yes	1
119	block 1	Inoculated	Low	66	big		Yes	1
119	block 1	Inoculated	Low	66	big		Yes	1
119	block 1	Inoculated	Low	66	big		Yes	1
119	block 1	Inoculated	Low	66	big		Yes	1
119	block 1	Inoculated	Low	66	big		Yes	1
119	block 1	Inoculated	Low	66	big		Yes	1
119	block 1	Inoculated	Low	66	big		Yes	1
119	block 1	Inoculated	Low	66	big		Yes	1
119	block 1	Inoculated	Low	66	big		Yes	1
119	block 1	Inoculated	Low	66	big		Yes	1
119	block 1	Inoculated	Low	66	big		Yes	1
119	block 1	Inoculated	Low	66	big		Yes	1
119	block 1	Inoculated	Low	66	big		Yes	1
119	block 1	Inoculated	Low	66	big		Yes	1
119	block 1	Inoculated	Low	66	big		Yes	1
119	block 1	Inoculated	Low	66	big		Yes	1
119	block 1	Inoculated	Low	66	big		Yes	1
119	block 1	Inoculated	Low	66	big		Yes	1
119	block 1	Inoculated	Low	66	big		Yes	1
119	block 1	Inoculated	Low	66	big		Yes	1
119	block 1	Inoculated	Low	66	big		Yes	1
119	block 1	Inoculated	Low	66	big		Yes	1
119	block 1	Inoculated	Low	66	big		Yes	1
119	block 1	Inoculated	Low	66	big	3.02		1
119	block 1	Inoculated	Low	66	big		Yes	1
119	block 1	Inoculated	Low	66	big		Yes	1
119	block 1	Inoculated	Low	66	big	4.13		1
119	block 1	Inoculated	Low	66	big	3.34		1
119	block 1	Inoculated	Low	66	big	3.14		1
119	block 1	Inoculated	Low	66	big	2.29		1
119	block 1	Inoculated	Low	66	big	2.47		1
119	block 1	Inoculated	Low	66	big		Yes	1
119	block 1	Inoculated	Low	66	big		Yes	1
119	block 1	Inoculated	Low	66	big		Yes	1
119	block 1	Inoculated	Low	66	big		Yes	1
119	block 1	Inoculated	Low	66	big	1.82		1
119	block 1	Inoculated	Low	66	big	2.33		1
119	block 1	Inoculated	Low	66	big		Yes	1
119	block 1	Inoculated	Low	66	big	2.45		1
120	block 1	Inoculated	Low	99	big	0.97		1
120	block 1	Inoculated	Low	99	big	2.47		1
120	block 1	Inoculated	Low	99	big	2.18		1
120	block 1	Inoculated	Low	99	big		Yes	1
120	block 1	Inoculated	Low	99	big		Yes	1
120	block 1	Inoculated	Low	99	big		Yes	1
120	block 1	Inoculated	Low	99	big		Yes	1
120	block 1	Inoculated	Low	99	big	2.87		1
120	block 1	Inoculated	Low	99	big	2.88		1
120	block 1	Inoculated	Low	99	big	2.04		1
120	block 1	Inoculated	Low	99	big	2.06		1
120	block 1	Inoculated	Low	99	big	2.09		1
120	block 1	Inoculated	Low	99	big	2.75		1
120	block 1	Inoculated	Low	99	big	2.6		1
120	block 1	Inoculated	Low	99	big	2.87		1
120	block 1	Inoculated	Low	99	big	1.91		1
120	block 1	Inoculated	Low	99	big	0.55		1
120	block 1	Inoculated	Low	99	big	1.7		1
120	block 1	Inoculated	Low	99	big	1.21		1
120	block 1	Inoculated	Low	99	big		Yes	1
120	block 1	Inoculated	Low	99	big		Yes	1
120	block 1	Inoculated	Low	99	big	1.61		1
120	block 1	Inoculated	Low	99	big	1.82		1
120	block 1	Inoculated	Low	99	big	1.71		1
120	block 1	Inoculated	Low	99	big	2.03		1
120	block 1	Inoculated	Low	99	big	2.03		1
120	block 1	Inoculated	Low	99	big	2.71		1
120	block 1	Inoculated	Low	99	big	1.69		1
120	block 1	Inoculated	Low	99	big	1.85		1
120	block 1	Inoculated	Low	99	big	1.88		1
120	block 1	Inoculated	Low	99	big	1.16		1
120	block 1	Inoculated	Low	99	big		Yes	1
120	block 1	Inoculated	Low	99	big	1.83		1
120	block 1	Inoculated	Low	99	big	1.77		1
120	block 1	Inoculated	Low	99	big	1.91		1
120	block 1	Inoculated	Low	99	big	1.18		1
120	block 1	Inoculated	Low	99	big	1.54		1
120	block 1	Inoculated	Low	99	big	1.7		1
120	block 1	Inoculated	Low	99	big	1.52		1
120	block 1	Inoculated	Low	99	big	1.81		1
120	block 1	Inoculated	Low	99	big	1.93		1
120	block 1	Inoculated	Low	99	big		Yes	1
120	block 1	Inoculated	Low	99	big		Yes	1
120	block 1	Inoculated	Low	99	big	1.86		1
120	block 1	Inoculated	Low	99	big	1.64		1
120	block 1	Inoculated	Low	99	big	1.95		1
120	block 1	Inoculated	Low	99	big	1.52		1
120	block 1	Inoculated	Low	99	big	1.73		1
120	block 1	Inoculated	Low	99	big	1.51		1
120	block 1	Inoculated	Low	99	big	1.17		1
120	block 1	Inoculated	Low	99	big	1.23		1
120	block 1	Inoculated	Low	99	big	0.36		1
120	block 1	Inoculated	Low	99	big	0.53		1
120	block 1	Inoculated	Low	99	big	0.57		1
120	block 1	Inoculated	Low	99	big	1.73		1
120	block 1	Inoculated	Low	99	big	1.26		1
120	block 1	Inoculated	Low	99	big	1.07		1
120	block 1	Inoculated	Low	99	big		Yes	1
120	block 1	Inoculated	Low	99	big		Yes	1
120	block 1	Inoculated	Low	99	big		Yes	1
120	block 1	Inoculated	Low	99	big	0.53		1
120	block 1	Inoculated	Low	99	big	0.38		1
120	block 1	Inoculated	Low	99	big		Yes	1
121	block 1	Non-inoculated	High	0	big	1.63		1
121	block 1	Non-inoculated	High	0	big	1.35		1
121	block 1	Non-inoculated	High	0	big	0.34		1
121	block 1	Non-inoculated	High	0	big	0.25		1
121	block 1	Non-inoculated	High	0	big		Yes	1
121	block 1	Non-inoculated	High	0	big		Yes	1
121	block 1	Non-inoculated	High	0	big		Yes	1
121	block 1	Non-inoculated	High	0	big	1.47		1
121	block 1	Non-inoculated	High	0	big	1.25		1
121	block 1	Non-inoculated	High	0	big	1.22		1
121	block 1	Non-inoculated	High	0	big	0.5		1
121	block 1	Non-inoculated	High	0	big		Yes	1
121	block 1	Non-inoculated	High	0	big	1.69		1
121	block 1	Non-inoculated	High	0	big	1.51		1
121	block 1	Non-inoculated	High	0	big	1.52		1
121	block 1	Non-inoculated	High	0	big	1.11		1
121	block 1	Non-inoculated	High	0	big	0.72		1
121	block 1	Non-inoculated	High	0	big	1.01		1
121	block 1	Non-inoculated	High	0	big		Yes	1
121	block 1	Non-inoculated	High	0	big		Yes	1
121	block 1	Non-inoculated	High	0	big		Yes	1
121	block 1	Non-inoculated	High	0	big		Yes	1
121	block 1	Non-inoculated	High	0	big		Yes	1
121	block 1	Non-inoculated	High	0	big		Yes	1
121	block 1	Non-inoculated	High	0	big		Yes	1
121	block 1	Non-inoculated	High	0	big	0.89		1
121	block 1	Non-inoculated	High	0	big	0.95		1
121	block 1	Non-inoculated	High	0	big	0.85		1
121	block 1	Non-inoculated	High	0	big	0.95		1
121	block 1	Non-inoculated	High	0	big	0.65		1
122	block 1	Non-inoculated	High	33	big		Yes	1
122	block 1	Non-inoculated	High	33	big		Yes	1
122	block 1	Non-inoculated	High	33	big	3.69		1
122	block 1	Non-inoculated	High	33	big	1.97		1
122	block 1	Non-inoculated	High	33	big	2.27		1
122	block 1	Non-inoculated	High	33	big	1.84		1
122	block 1	Non-inoculated	High	33	big	1.25		1
122	block 1	Non-inoculated	High	33	big	1.22		1
122	block 1	Non-inoculated	High	33	big	1.89		1
122	block 1	Non-inoculated	High	33	big	2.08		1
122	block 1	Non-inoculated	High	33	big	1.82		1
122	block 1	Non-inoculated	High	33	big	1.65		1
122	block 1	Non-inoculated	High	33	big	0.29		1
122	block 1	Non-inoculated	High	33	big	0.16		1
122	block 1	Non-inoculated	High	33	big	1.94		1
122	block 1	Non-inoculated	High	33	big	1.96		1
122	block 1	Non-inoculated	High	33	big	1.71		1
122	block 1	Non-inoculated	High	33	big	1.61		1
122	block 1	Non-inoculated	High	33	big	1.57		1
122	block 1	Non-inoculated	High	33	big	1.9		1
122	block 1	Non-inoculated	High	33	big	1.71		1
122	block 1	Non-inoculated	High	33	big	1.31		1
122	block 1	Non-inoculated	High	33	big	1.65		1
122	block 1	Non-inoculated	High	33	big	1.5		1
122	block 1	Non-inoculated	High	33	big	1.74		1
122	block 1	Non-inoculated	High	33	big	1.33		1
122	block 1	Non-inoculated	High	33	big	1.17		1
122	block 1	Non-inoculated	High	33	big	1.09		1
122	block 1	Non-inoculated	High	33	big	1.18		1
122	block 1	Non-inoculated	High	33	big	1.57		1
122	block 1	Non-inoculated	High	33	big		Yes	1
122	block 1	Non-inoculated	High	33	big		Yes	1
122	block 1	Non-inoculated	High	33	big	1.38		1
122	block 1	Non-inoculated	High	33	big	0.37		1
122	block 1	Non-inoculated	High	33	big	1.35		1
123	block 1	Non-inoculated	High	66	big	0.34		1
123	block 1	Non-inoculated	High	66	big	0.42		1
123	block 1	Non-inoculated	High	66	big	2.17		1
123	block 1	Non-inoculated	High	66	big	3.48		1
123	block 1	Non-inoculated	High	66	big	2.9		1
123	block 1	Non-inoculated	High	66	big	2.24		1
123	block 1	Non-inoculated	High	66	big	2.07		1
123	block 1	Non-inoculated	High	66	big	1.68		1
123	block 1	Non-inoculated	High	66	big		Yes	1
123	block 1	Non-inoculated	High	66	big		Yes	1
123	block 1	Non-inoculated	High	66	big		Yes	1
123	block 1	Non-inoculated	High	66	big		Yes	1
123	block 1	Non-inoculated	High	66	big	2.19		1
123	block 1	Non-inoculated	High	66	big	2.59		1
123	block 1	Non-inoculated	High	66	big	2.4		1
123	block 1	Non-inoculated	High	66	big	2.42		1
123	block 1	Non-inoculated	High	66	big	1.47		1
123	block 1	Non-inoculated	High	66	big	2.21		1
123	block 1	Non-inoculated	High	66	big	2.32		1
123	block 1	Non-inoculated	High	66	big	1.64		1
123	block 1	Non-inoculated	High	66	big	1.65		1
123	block 1	Non-inoculated	High	66	big	2.32		1
123	block 1	Non-inoculated	High	66	big	2.25		1
123	block 1	Non-inoculated	High	66	big	2.01		1
123	block 1	Non-inoculated	High	66	big	2.21		1
123	block 1	Non-inoculated	High	66	big	1.35		1
123	block 1	Non-inoculated	High	66	big	2.01		1
123	block 1	Non-inoculated	High	66	big	0.24		1
123	block 1	Non-inoculated	High	66	big	2.18		1
123	block 1	Non-inoculated	High	66	big	1.74		1
123	block 1	Non-inoculated	High	66	big	2.04		1
123	block 1	Non-inoculated	High	66	big	1.51		1
123	block 1	Non-inoculated	High	66	big	2.28		1
123	block 1	Non-inoculated	High	66	big	2.07		1
123	block 1	Non-inoculated	High	66	big	1.88		1
123	block 1	Non-inoculated	High	66	big	2.3		1
123	block 1	Non-inoculated	High	66	big	1.43		1
123	block 1	Non-inoculated	High	66	big		Yes	1
123	block 1	Non-inoculated	High	66	big		Yes	1
123	block 1	Non-inoculated	High	66	big	2.16		1
123	block 1	Non-inoculated	High	66	big	1.66		1
123	block 1	Non-inoculated	High	66	big	1.76		1
123	block 1	Non-inoculated	High	66	big	2.07		1
123	block 1	Non-inoculated	High	66	big	2.01		1
123	block 1	Non-inoculated	High	66	big	1.89		1
123	block 1	Non-inoculated	High	66	big	1.28		1
123	block 1	Non-inoculated	High	66	big		Yes	1
123	block 1	Non-inoculated	High	66	big	1.55		1
123	block 1	Non-inoculated	High	66	big	1.58		1
123	block 1	Non-inoculated	High	66	big	1.3		1
123	block 1	Non-inoculated	High	66	big	0.71		1
123	block 1	Non-inoculated	High	66	big	0.96		1
123	block 1	Non-inoculated	High	66	big		Yes	1
123	block 1	Non-inoculated	High	66	big	1.71		1
123	block 1	Non-inoculated	High	66	big	0.55		1
123	block 1	Non-inoculated	High	66	big	0.09		1
124	block 1	Non-inoculated	High	99	big	0.91		1
124	block 1	Non-inoculated	High	99	big	2.69		1
124	block 1	Non-inoculated	High	99	big	3		1
124	block 1	Non-inoculated	High	99	big	2.2		1
124	block 1	Non-inoculated	High	99	big	2.52		1
124	block 1	Non-inoculated	High	99	big	2.5		1
124	block 1	Non-inoculated	High	99	big	0.34		1
124	block 1	Non-inoculated	High	99	big	2.7		1
124	block 1	Non-inoculated	High	99	big	2.25		1
124	block 1	Non-inoculated	High	99	big	2.68		1
124	block 1	Non-inoculated	High	99	big	2.37		1
124	block 1	Non-inoculated	High	99	big	2.21		1
124	block 1	Non-inoculated	High	99	big	2.01		1
124	block 1	Non-inoculated	High	99	big	2.46		1
124	block 1	Non-inoculated	High	99	big	2.37		1
124	block 1	Non-inoculated	High	99	big	2.33		1
124	block 1	Non-inoculated	High	99	big	2.69		1
124	block 1	Non-inoculated	High	99	big	2.2		1
124	block 1	Non-inoculated	High	99	big	2.24		1
124	block 1	Non-inoculated	High	99	big	2.18		1
124	block 1	Non-inoculated	High	99	big	2.61		1
124	block 1	Non-inoculated	High	99	big	2.66		1
124	block 1	Non-inoculated	High	99	big	2.36		1
124	block 1	Non-inoculated	High	99	big	2.11		1
124	block 1	Non-inoculated	High	99	big	2.12		1
124	block 1	Non-inoculated	High	99	big	1.98		1
124	block 1	Non-inoculated	High	99	big	2.01		1
124	block 1	Non-inoculated	High	99	big		Yes	1
124	block 1	Non-inoculated	High	99	big	2.62		1
124	block 1	Non-inoculated	High	99	big	2.45		1
124	block 1	Non-inoculated	High	99	big	2.95		1
124	block 1	Non-inoculated	High	99	big	2.53		1
124	block 1	Non-inoculated	High	99	big	2.88		1
124	block 1	Non-inoculated	High	99	big		Yes	1
124	block 1	Non-inoculated	High	99	big		Yes	1
124	block 1	Non-inoculated	High	99	big		Yes	1
124	block 1	Non-inoculated	High	99	big	1.93		1
124	block 1	Non-inoculated	High	99	big	1.02		1
126	block 1	Non-inoculated	Low	33	big	0.75		1
126	block 1	Non-inoculated	Low	33	big	1.05		1
126	block 1	Non-inoculated	Low	33	big	1.65		1
126	block 1	Non-inoculated	Low	33	big	1.55		1
126	block 1	Non-inoculated	Low	33	big	1.4		1
126	block 1	Non-inoculated	Low	33	big	1.41		1
126	block 1	Non-inoculated	Low	33	big	0.98		1
126	block 1	Non-inoculated	Low	33	big	0.27		1
126	block 1	Non-inoculated	Low	33	big	1.43		1
126	block 1	Non-inoculated	Low	33	big	1.2		1
126	block 1	Non-inoculated	Low	33	big	1.3		1
126	block 1	Non-inoculated	Low	33	big	1.8		1
126	block 1	Non-inoculated	Low	33	big	1.26		1
126	block 1	Non-inoculated	Low	33	big	1.49		1
126	block 1	Non-inoculated	Low	33	big	0.84		1
126	block 1	Non-inoculated	Low	33	big	0.43		1
126	block 1	Non-inoculated	Low	33	big	1.44		1
126	block 1	Non-inoculated	Low	33	big	1.36		1
126	block 1	Non-inoculated	Low	33	big	1.51		1
126	block 1	Non-inoculated	Low	33	big	1.07		1
126	block 1	Non-inoculated	Low	33	big	0.52		1
126	block 1	Non-inoculated	Low	33	big	1.7		1
126	block 1	Non-inoculated	Low	33	big	1.47		1
126	block 1	Non-inoculated	Low	33	big	2.06		1
126	block 1	Non-inoculated	Low	33	big	1.4		1
126	block 1	Non-inoculated	Low	33	big	0.76		1
127	block 1	Non-inoculated	Low	66	big	2.59		1
127	block 1	Non-inoculated	Low	66	big	0.15		1
127	block 1	Non-inoculated	Low	66	big	2.66		1
127	block 1	Non-inoculated	Low	66	big	2.01		1
127	block 1	Non-inoculated	Low	66	big	0.57		1
127	block 1	Non-inoculated	Low	66	big	0.83		1
127	block 1	Non-inoculated	Low	66	big	1.71		1
127	block 1	Non-inoculated	Low	66	big	2.03		1
127	block 1	Non-inoculated	Low	66	big		Yes	1
127	block 1	Non-inoculated	Low	66	big		Yes	1
127	block 1	Non-inoculated	Low	66	big	2.14		1
127	block 1	Non-inoculated	Low	66	big	2.3		1
127	block 1	Non-inoculated	Low	66	big	1.54		1
127	block 1	Non-inoculated	Low	66	big	1.75		1
127	block 1	Non-inoculated	Low	66	big	2.31		1
127	block 1	Non-inoculated	Low	66	big	2.39		1
127	block 1	Non-inoculated	Low	66	big	1.11		1
127	block 1	Non-inoculated	Low	66	big		Yes	1
127	block 1	Non-inoculated	Low	66	big		Yes	1
127	block 1	Non-inoculated	Low	66	big		Yes	1
127	block 1	Non-inoculated	Low	66	big		Yes	1
127	block 1	Non-inoculated	Low	66	big	2.22		1
127	block 1	Non-inoculated	Low	66	big	2.12		1
127	block 1	Non-inoculated	Low	66	big	1		1
127	block 1	Non-inoculated	Low	66	big	1.38		1
127	block 1	Non-inoculated	Low	66	big	1.72		1
127	block 1	Non-inoculated	Low	66	big	1.12		1
127	block 1	Non-inoculated	Low	66	big	1.04		1
127	block 1	Non-inoculated	Low	66	big	1.3		1
127	block 1	Non-inoculated	Low	66	big	1.41		1
127	block 1	Non-inoculated	Low	66	big	2.23		1
127	block 1	Non-inoculated	Low	66	big	1.97		1
127	block 1	Non-inoculated	Low	66	big	0.77		1
127	block 1	Non-inoculated	Low	66	big	1.91		1
127	block 1	Non-inoculated	Low	66	big	1.84		1
127	block 1	Non-inoculated	Low	66	big	1.94		1
127	block 1	Non-inoculated	Low	66	big	1.37		1
127	block 1	Non-inoculated	Low	66	big	1.44		1
127	block 1	Non-inoculated	Low	66	big	2.04		1
127	block 1	Non-inoculated	Low	66	big	1.82		1
127	block 1	Non-inoculated	Low	66	big	1.75		1
127	block 1	Non-inoculated	Low	66	big	1.37		1
127	block 1	Non-inoculated	Low	66	big	1.66		1
127	block 1	Non-inoculated	Low	66	big	1.21		1
127	block 1	Non-inoculated	Low	66	big	1.42		1
127	block 1	Non-inoculated	Low	66	big	0.99		1
127	block 1	Non-inoculated	Low	66	big	1.58		1
127	block 1	Non-inoculated	Low	66	big	1.12		1
127	block 1	Non-inoculated	Low	66	big	1.76		1
127	block 1	Non-inoculated	Low	66	big	1.49		1
127	block 1	Non-inoculated	Low	66	big	1.71		1
127	block 1	Non-inoculated	Low	66	big	1.03		1
127	block 1	Non-inoculated	Low	66	big	0.99		1
127	block 1	Non-inoculated	Low	66	big	1.13		1
127	block 1	Non-inoculated	Low	66	big	1.34		1
127	block 1	Non-inoculated	Low	66	big	1.43		1
127	block 1	Non-inoculated	Low	66	big	1.32		1
127	block 1	Non-inoculated	Low	66	big	1.48		1
127	block 1	Non-inoculated	Low	66	big	1.62		1
127	block 1	Non-inoculated	Low	66	big	0.93		1
127	block 1	Non-inoculated	Low	66	big	0.88		1
127	block 1	Non-inoculated	Low	66	big	0.71		1
127	block 1	Non-inoculated	Low	66	big		Yes	1
127	block 1	Non-inoculated	Low	66	big	1.59		1
127	block 1	Non-inoculated	Low	66	big	1.75		1
127	block 1	Non-inoculated	Low	66	big	0.91		1
127	block 1	Non-inoculated	Low	66	big	0.95		1
127	block 1	Non-inoculated	Low	66	big	1.05		1
127	block 1	Non-inoculated	Low	66	big	0.78		1
127	block 1	Non-inoculated	Low	66	big	0.94		1
127	block 1	Non-inoculated	Low	66	big	0.64		1
127	block 1	Non-inoculated	Low	66	big	0.61		1
127	block 1	Non-inoculated	Low	66	big	0.6		1
127	block 1	Non-inoculated	Low	66	big	0.81		1
127	block 1	Non-inoculated	Low	66	big	0.45		1
127	block 1	Non-inoculated	Low	66	big		Yes	1
127	block 1	Non-inoculated	Low	66	big	0.38		1
127	block 1	Non-inoculated	Low	66	big	0.96		1
127	block 1	Non-inoculated	Low	66	big	0.37		1
127	block 1	Non-inoculated	Low	66	big	0.28		1
127	block 1	Non-inoculated	Low	66	big	0.43		1
127	block 1	Non-inoculated	Low	66	big	0.26		1
127	block 1	Non-inoculated	Low	66	big	0.18		1
127	block 1	Non-inoculated	Low	66	big	0.11		1
127	block 1	Non-inoculated	Low	66	big		Yes	1
127	block 1	Non-inoculated	Low	66	big	1.22		1
127	block 1	Non-inoculated	Low	66	big	0.95		1
127	block 1	Non-inoculated	Low	66	big	0.98		1
127	block 1	Non-inoculated	Low	66	big	0.45		1
127	block 1	Non-inoculated	Low	66	big		Yes	1
127	block 1	Non-inoculated	Low	66	big		Yes	1
127	block 1	Non-inoculated	Low	66	big		Yes	1
127	block 1	Non-inoculated	Low	66	big		Yes	1
127	block 1	Non-inoculated	Low	66	big		Yes	1
127	block 1	Non-inoculated	Low	66	big	0.23		1
127	block 1	Non-inoculated	Low	66	big	0.27		1
127	block 1	Non-inoculated	Low	66	big	0.21		1
127	block 1	Non-inoculated	Low	66	big		Yes	1
127	block 1	Non-inoculated	Low	66	big		Yes	1
127	block 1	Non-inoculated	Low	66	big		Yes	1
127	block 1	Non-inoculated	Low	66	big		Yes	1
127	block 1	Non-inoculated	Low	66	big		Yes	1
128	block 1	Non-inoculated	Low	99	big	2.55		1
128	block 1	Non-inoculated	Low	99	big	0.21		1
128	block 1	Non-inoculated	Low	99	big	2.4		1
128	block 1	Non-inoculated	Low	99	big	1.93		1
128	block 1	Non-inoculated	Low	99	big	0.68		1
128	block 1	Non-inoculated	Low	99	big	2.48		1
128	block 1	Non-inoculated	Low	99	big	1.78		1
128	block 1	Non-inoculated	Low	99	big	1.62		1
128	block 1	Non-inoculated	Low	99	big	1.16		1
128	block 1	Non-inoculated	Low	99	big	0.34		1
128	block 1	Non-inoculated	Low	99	big	2.68		1
128	block 1	Non-inoculated	Low	99	big	2.25		1
128	block 1	Non-inoculated	Low	99	big	2.44		1
128	block 1	Non-inoculated	Low	99	big	2		1
128	block 1	Non-inoculated	Low	99	big	1.83		1
128	block 1	Non-inoculated	Low	99	big	2.07		1
128	block 1	Non-inoculated	Low	99	big	1.5		1
128	block 1	Non-inoculated	Low	99	big	0.94		1
128	block 1	Non-inoculated	Low	99	big	0.25		1
128	block 1	Non-inoculated	Low	99	big	2		1
128	block 1	Non-inoculated	Low	99	big	2.07		1
128	block 1	Non-inoculated	Low	99	big	1.8		1
128	block 1	Non-inoculated	Low	99	big	1.57		1
128	block 1	Non-inoculated	Low	99	big	1.86		1
128	block 1	Non-inoculated	Low	99	big	1.76		1
128	block 1	Non-inoculated	Low	99	big		Yes	1
128	block 1	Non-inoculated	Low	99	big		Yes	1
128	block 1	Non-inoculated	Low	99	big		Yes	1
128	block 1	Non-inoculated	Low	99	big		Yes	1
128	block 1	Non-inoculated	Low	99	big	1.52		1
128	block 1	Non-inoculated	Low	99	big	2.09		1
128	block 1	Non-inoculated	Low	99	big	1.65		1
128	block 1	Non-inoculated	Low	99	big	1.85		1
128	block 1	Non-inoculated	Low	99	big	1.66		1
128	block 1	Non-inoculated	Low	99	big	2.12		1
128	block 1	Non-inoculated	Low	99	big	1.64		1
128	block 1	Non-inoculated	Low	99	big	2.09		1
128	block 1	Non-inoculated	Low	99	big	1.96		1
128	block 1	Non-inoculated	Low	99	big	1.5		1
128	block 1	Non-inoculated	Low	99	big	2.48		1
128	block 1	Non-inoculated	Low	99	big	1.79		1
128	block 1	Non-inoculated	Low	99	big	1.97		1
128	block 1	Non-inoculated	Low	99	big	1.92		1
128	block 1	Non-inoculated	Low	99	big	1.81		1
128	block 1	Non-inoculated	Low	99	big	1.58		1
128	block 1	Non-inoculated	Low	99	big	1.64		1
128	block 1	Non-inoculated	Low	99	big	1.26		1
128	block 1	Non-inoculated	Low	99	big	2.11		1
128	block 1	Non-inoculated	Low	99	big	1.88		1
128	block 1	Non-inoculated	Low	99	big	1.35		1
128	block 1	Non-inoculated	Low	99	big	1.83		1
128	block 1	Non-inoculated	Low	99	big	1.28		1
128	block 1	Non-inoculated	Low	99	big	1.32		1
128	block 1	Non-inoculated	Low	99	big	1.25		1
128	block 1	Non-inoculated	Low	99	big	0.76		1
128	block 1	Non-inoculated	Low	99	big	0.71		1
128	block 1	Non-inoculated	Low	99	big		Yes	1
128	block 1	Non-inoculated	Low	99	big	1.96		1
128	block 1	Non-inoculated	Low	99	big	1.64		1
128	block 1	Non-inoculated	Low	99	big	2.45		1
128	block 1	Non-inoculated	Low	99	big	1.81		1
128	block 1	Non-inoculated	Low	99	big	1.35		1
128	block 1	Non-inoculated	Low	99	big	1.68		1
128	block 1	Non-inoculated	Low	99	big	1.54		1
128	block 1	Non-inoculated	Low	99	big	1.27		1
128	block 1	Non-inoculated	Low	99	big	0.84		1
128	block 1	Non-inoculated	Low	99	big	0.67		1
128	block 1	Non-inoculated	Low	99	big	0.37		1
128	block 1	Non-inoculated	Low	99	big	1.36		1
128	block 1	Non-inoculated	Low	99	big	0.83		1
128	block 1	Non-inoculated	Low	99	big	0.36		1
128	block 1	Non-inoculated	Low	99	big		Yes	1
128	block 1	Non-inoculated	Low	99	big	1.13		1
128	block 1	Non-inoculated	Low	99	big		Yes	1
128	block 1	Non-inoculated	Low	99	big		Yes	1
130	block 2	Inoculated	High	33	big	2.31		1
130	block 2	Inoculated	High	33	big	0.62		1
130	block 2	Inoculated	High	33	big	3.03		1
130	block 2	Inoculated	High	33	big	2.4		1
130	block 2	Inoculated	High	33	big	2.35		1
130	block 2	Inoculated	High	33	big	2.67		1
130	block 2	Inoculated	High	33	big	2.49		1
130	block 2	Inoculated	High	33	big	2.38		1
130	block 2	Inoculated	High	33	big	1.74		1
130	block 2	Inoculated	High	33	big	2.11		1
130	block 2	Inoculated	High	33	big	2.5		1
130	block 2	Inoculated	High	33	big	2.19		1
130	block 2	Inoculated	High	33	big	2.03		1
130	block 2	Inoculated	High	33	big	2.71		1
130	block 2	Inoculated	High	33	big	1.46		1
130	block 2	Inoculated	High	33	big	1.97		1
130	block 2	Inoculated	High	33	big		Yes	1
130	block 2	Inoculated	High	33	big	1.46		1
130	block 2	Inoculated	High	33	big	1.28		1
130	block 2	Inoculated	High	33	big	2.18		1
130	block 2	Inoculated	High	33	big	2.01		1
130	block 2	Inoculated	High	33	big	1.74		1
130	block 2	Inoculated	High	33	big	2.3		1
130	block 2	Inoculated	High	33	big	1.78		1
130	block 2	Inoculated	High	33	big	1.85		1
130	block 2	Inoculated	High	33	big	1.16		1
130	block 2	Inoculated	High	33	big	1.05		1
130	block 2	Inoculated	High	33	big		Yes	1
130	block 2	Inoculated	High	33	big		Yes	1
130	block 2	Inoculated	High	33	big		Yes	1
130	block 2	Inoculated	High	33	big	1.47		1
130	block 2	Inoculated	High	33	big	1.53		1
131	block 2	Inoculated	High	66	big	1.39		1
131	block 2	Inoculated	High	66	big	2.4		1
131	block 2	Inoculated	High	66	big		Yes	1
131	block 2	Inoculated	High	66	big		Yes	1
131	block 2	Inoculated	High	66	big		Yes	1
131	block 2	Inoculated	High	66	big		Yes	1
131	block 2	Inoculated	High	66	big	2.6		1
131	block 2	Inoculated	High	66	big	2.3		1
131	block 2	Inoculated	High	66	big		Yes	1
131	block 2	Inoculated	High	66	big		Yes	1
131	block 2	Inoculated	High	66	big	2.09		1
131	block 2	Inoculated	High	66	big	0.63		1
131	block 2	Inoculated	High	66	big	1.45		1
131	block 2	Inoculated	High	66	big	1.19		1
131	block 2	Inoculated	High	66	big	2.17		1
131	block 2	Inoculated	High	66	big	0.55		1
131	block 2	Inoculated	High	66	big	0.52		1
131	block 2	Inoculated	High	66	big	3.75		1
131	block 2	Inoculated	High	66	big	2.58		1
131	block 2	Inoculated	High	66	big	1.92		1
131	block 2	Inoculated	High	66	big	0.54		1
131	block 2	Inoculated	High	66	big	2.41		1
131	block 2	Inoculated	High	66	big	2.24		1
131	block 2	Inoculated	High	66	big	2.53		1
131	block 2	Inoculated	High	66	big	2.57		1
131	block 2	Inoculated	High	66	big	2.09		1
131	block 2	Inoculated	High	66	big	1.92		1
131	block 2	Inoculated	High	66	big	1.05		1
131	block 2	Inoculated	High	66	big	2.1		1
131	block 2	Inoculated	High	66	big		Yes	1
131	block 2	Inoculated	High	66	big		Yes	1
131	block 2	Inoculated	High	66	big	1.76		1
131	block 2	Inoculated	High	66	big	1.69		1
131	block 2	Inoculated	High	66	big		Yes	1
131	block 2	Inoculated	High	66	big		Yes	1
131	block 2	Inoculated	High	66	big		Yes	1
131	block 2	Inoculated	High	66	big	1.08		1
131	block 2	Inoculated	High	66	big	1.13		1
132	block 2	Inoculated	High	99	big	2.11		1
132	block 2	Inoculated	High	99	big		Yes	1
132	block 2	Inoculated	High	99	big		Yes	1
132	block 2	Inoculated	High	99	big		Yes	1
132	block 2	Inoculated	High	99	big		Yes	1
132	block 2	Inoculated	High	99	big		Yes	1
132	block 2	Inoculated	High	99	big		Yes	1
132	block 2	Inoculated	High	99	big	0.52		1
132	block 2	Inoculated	High	99	big	1.81		1
132	block 2	Inoculated	High	99	big	1.69		1
132	block 2	Inoculated	High	99	big	2.7		1
132	block 2	Inoculated	High	99	big	2.11		1
132	block 2	Inoculated	High	99	big	1.04		1
132	block 2	Inoculated	High	99	big	1.95		1
132	block 2	Inoculated	High	99	big	2.81		1
132	block 2	Inoculated	High	99	big	3.27		1
132	block 2	Inoculated	High	99	big	2.16		1
132	block 2	Inoculated	High	99	big	2.93		1
132	block 2	Inoculated	High	99	big	1.81		1
132	block 2	Inoculated	High	99	big		Yes	1
132	block 2	Inoculated	High	99	big	3.21		1
132	block 2	Inoculated	High	99	big	2.33		1
132	block 2	Inoculated	High	99	big	2.58		1
132	block 2	Inoculated	High	99	big	3.05		1
132	block 2	Inoculated	High	99	big	2.12		1
132	block 2	Inoculated	High	99	big	2		1
132	block 2	Inoculated	High	99	big	1.64		1
132	block 2	Inoculated	High	99	big	1.87		1
132	block 2	Inoculated	High	99	big	2.43		1
132	block 2	Inoculated	High	99	big	2.63		1
132	block 2	Inoculated	High	99	big	2.65		1
132	block 2	Inoculated	High	99	big	2.51		1
132	block 2	Inoculated	High	99	big	2.01		1
132	block 2	Inoculated	High	99	big	1.92		1
132	block 2	Inoculated	High	99	big	2.9		1
132	block 2	Inoculated	High	99	big	1.75		1
132	block 2	Inoculated	High	99	big	2.06		1
132	block 2	Inoculated	High	99	big	1.82		1
132	block 2	Inoculated	High	99	big	2.14		1
132	block 2	Inoculated	High	99	big	1.43		1
132	block 2	Inoculated	High	99	big		Yes	1
132	block 2	Inoculated	High	99	big	1.83		1
132	block 2	Inoculated	High	99	big	1.97		1
132	block 2	Inoculated	High	99	big	1.7		1
132	block 2	Inoculated	High	99	big	2.47		1
132	block 2	Inoculated	High	99	big	2.45		1
132	block 2	Inoculated	High	99	big	2.18		1
132	block 2	Inoculated	High	99	big	1.71		1
132	block 2	Inoculated	High	99	big	1.25		1
132	block 2	Inoculated	High	99	big	2.47		1
132	block 2	Inoculated	High	99	big	2.73		1
132	block 2	Inoculated	High	99	big	2.01		1
132	block 2	Inoculated	High	99	big	1.99		1
132	block 2	Inoculated	High	99	big	2.15		1
132	block 2	Inoculated	High	99	big		Yes	1
132	block 2	Inoculated	High	99	big		Yes	1
132	block 2	Inoculated	High	99	big		Yes	1
132	block 2	Inoculated	High	99	big		Yes	1
132	block 2	Inoculated	High	99	big		Yes	1
132	block 2	Inoculated	High	99	big		Yes	1
132	block 2	Inoculated	High	99	big		Yes	1
132	block 2	Inoculated	High	99	big		Yes	1
132	block 2	Inoculated	High	99	big		Yes	1
132	block 2	Inoculated	High	99	big	1.98		1
132	block 2	Inoculated	High	99	big	0.53		1
135	block 2	Inoculated	Low	66	big	0.93		1
135	block 2	Inoculated	Low	66	big	0.49		1
135	block 2	Inoculated	Low	66	big	2.74		1
135	block 2	Inoculated	Low	66	big	2.76		1
135	block 2	Inoculated	Low	66	big	2.71		1
135	block 2	Inoculated	Low	66	big	1.17		1
135	block 2	Inoculated	Low	66	big	2.91		1
135	block 2	Inoculated	Low	66	big	2.89		1
135	block 2	Inoculated	Low	66	big	2.88		1
135	block 2	Inoculated	Low	66	big		Yes	1
135	block 2	Inoculated	Low	66	big		Yes	1
135	block 2	Inoculated	Low	66	big		Yes	1
135	block 2	Inoculated	Low	66	big	3.54		1
135	block 2	Inoculated	Low	66	big	2.62		1
135	block 2	Inoculated	Low	66	big	2.87		1
135	block 2	Inoculated	Low	66	big	2.62		1
135	block 2	Inoculated	Low	66	big	2.59		1
135	block 2	Inoculated	Low	66	big	2.79		1
135	block 2	Inoculated	Low	66	big	1.7		1
135	block 2	Inoculated	Low	66	big	1.93		1
135	block 2	Inoculated	Low	66	big	1.9		1
135	block 2	Inoculated	Low	66	big	1.81		1
135	block 2	Inoculated	Low	66	big	2.35		1
135	block 2	Inoculated	Low	66	big	2.47		1
135	block 2	Inoculated	Low	66	big	1.01		1
135	block 2	Inoculated	Low	66	big	2.93		1
135	block 2	Inoculated	Low	66	big	1.8		1
135	block 2	Inoculated	Low	66	big	1.59		1
135	block 2	Inoculated	Low	66	big	1.71		1
135	block 2	Inoculated	Low	66	big	1.62		1
135	block 2	Inoculated	Low	66	big	1.19		1
135	block 2	Inoculated	Low	66	big	1.84		1
135	block 2	Inoculated	Low	66	big	1.84		1
135	block 2	Inoculated	Low	66	big	1.3		1
135	block 2	Inoculated	Low	66	big		Yes	1
135	block 2	Inoculated	Low	66	big	0.9		1
135	block 2	Inoculated	Low	66	big	1.51		1
135	block 2	Inoculated	Low	66	big		Yes	1
135	block 2	Inoculated	Low	66	big	0.18		1
136	block 2	Inoculated	Low	99	big	1.14		1
136	block 2	Inoculated	Low	99	big	1.41		1
136	block 2	Inoculated	Low	99	big	2.03		1
136	block 2	Inoculated	Low	99	big	1.99		1
136	block 2	Inoculated	Low	99	big	1.64		1
136	block 2	Inoculated	Low	99	big	2.22		1
136	block 2	Inoculated	Low	99	big	3.12		1
136	block 2	Inoculated	Low	99	big	2.47		1
136	block 2	Inoculated	Low	99	big	2.8		1
136	block 2	Inoculated	Low	99	big	2.3		1
136	block 2	Inoculated	Low	99	big	2.14		1
136	block 2	Inoculated	Low	99	big	2.08		1
136	block 2	Inoculated	Low	99	big		Yes	1
136	block 2	Inoculated	Low	99	big	2.47		1
136	block 2	Inoculated	Low	99	big	2.56		1
136	block 2	Inoculated	Low	99	big	2.44		1
136	block 2	Inoculated	Low	99	big	3.03		1
136	block 2	Inoculated	Low	99	big	1.7		1
136	block 2	Inoculated	Low	99	big	1.85		1
136	block 2	Inoculated	Low	99	big	1.57		1
136	block 2	Inoculated	Low	99	big	1.33		1
136	block 2	Inoculated	Low	99	big	1.79		1
136	block 2	Inoculated	Low	99	big	2.2		1
136	block 2	Inoculated	Low	99	big	2.42		1
136	block 2	Inoculated	Low	99	big	1.99		1
136	block 2	Inoculated	Low	99	big		Yes	1
136	block 2	Inoculated	Low	99	big	2.04		1
136	block 2	Inoculated	Low	99	big	1.73		1
136	block 2	Inoculated	Low	99	big	2.23		1
136	block 2	Inoculated	Low	99	big	1.86		1
136	block 2	Inoculated	Low	99	big	1.8		1
136	block 2	Inoculated	Low	99	big	2.06		1
136	block 2	Inoculated	Low	99	big	1.68		1
136	block 2	Inoculated	Low	99	big	1.75		1
136	block 2	Inoculated	Low	99	big	0.87		1
136	block 2	Inoculated	Low	99	big	1.71		1
136	block 2	Inoculated	Low	99	big	1.25		1
136	block 2	Inoculated	Low	99	big	1.6		1
136	block 2	Inoculated	Low	99	big	1.53		1
136	block 2	Inoculated	Low	99	big	1.06		1
136	block 2	Inoculated	Low	99	big	0.92		1
136	block 2	Inoculated	Low	99	big	1.88		1
136	block 2	Inoculated	Low	99	big	1.25		1
136	block 2	Inoculated	Low	99	big	1.05		1
136	block 2	Inoculated	Low	99	big	0.96		1
136	block 2	Inoculated	Low	99	big	1.03		1
136	block 2	Inoculated	Low	99	big	1.31		1
136	block 2	Inoculated	Low	99	big	1.3		1
136	block 2	Inoculated	Low	99	big	0.99		1
136	block 2	Inoculated	Low	99	big	1.01		1
136	block 2	Inoculated	Low	99	big	2.29		1
136	block 2	Inoculated	Low	99	big	1.86		1
136	block 2	Inoculated	Low	99	big	1.58		1
136	block 2	Inoculated	Low	99	big	1.04		1
136	block 2	Inoculated	Low	99	big	0.47		1
136	block 2	Inoculated	Low	99	big		Yes	1
136	block 2	Inoculated	Low	99	big		Yes	1
136	block 2	Inoculated	Low	99	big		Yes	1
136	block 2	Inoculated	Low	99	big		Yes	1
136	block 2	Inoculated	Low	99	big		Yes	1
136	block 2	Inoculated	Low	99	big		Yes	1
136	block 2	Inoculated	Low	99	big		Yes	1
136	block 2	Inoculated	Low	99	big		Yes	1
136	block 2	Inoculated	Low	99	big		Yes	1
136	block 2	Inoculated	Low	99	big	0.64		1
137	block 2	Non-inoculated	High	0	big	2.36		1
137	block 2	Non-inoculated	High	0	big	1.12		1
137	block 2	Non-inoculated	High	0	big	1.51		1
137	block 2	Non-inoculated	High	0	big	1.05		1
137	block 2	Non-inoculated	High	0	big	1.98		1
137	block 2	Non-inoculated	High	0	big	0.84		1
137	block 2	Non-inoculated	High	0	big	1.28		1
137	block 2	Non-inoculated	High	0	big	0.3		1
137	block 2	Non-inoculated	High	0	big		Yes	1
137	block 2	Non-inoculated	High	0	big		Yes	1
137	block 2	Non-inoculated	High	0	big		Yes	1
137	block 2	Non-inoculated	High	0	big		Yes	1
137	block 2	Non-inoculated	High	0	big		Yes	1
137	block 2	Non-inoculated	High	0	big		Yes	1
137	block 2	Non-inoculated	High	0	big		Yes	1
137	block 2	Non-inoculated	High	0	big	1.05		1
137	block 2	Non-inoculated	High	0	big	1.23		1
137	block 2	Non-inoculated	High	0	big	0.84		1
137	block 2	Non-inoculated	High	0	big	0.75		1
137	block 2	Non-inoculated	High	0	big	0.67		1
137	block 2	Non-inoculated	High	0	big	0.51		1
137	block 2	Non-inoculated	High	0	big		Yes	1
137	block 2	Non-inoculated	High	0	big		Yes	1
137	block 2	Non-inoculated	High	0	big		Yes	1
137	block 2	Non-inoculated	High	0	big		Yes	1
137	block 2	Non-inoculated	High	0	big	0.61		1
137	block 2	Non-inoculated	High	0	big		Yes	1
137	block 2	Non-inoculated	High	0	big		Yes	1
138	block 2	Non-inoculated	High	33	big	1.88		1
138	block 2	Non-inoculated	High	33	big	1.22		1
138	block 2	Non-inoculated	High	33	big	1.19		1
138	block 2	Non-inoculated	High	33	big	0.88		1
138	block 2	Non-inoculated	High	33	big	1.82		1
138	block 2	Non-inoculated	High	33	big	1.18		1
138	block 2	Non-inoculated	High	33	big	1.36		1
138	block 2	Non-inoculated	High	33	big	1.33		1
138	block 2	Non-inoculated	High	33	big	1.2		1
138	block 2	Non-inoculated	High	33	big	1.61		1
138	block 2	Non-inoculated	High	33	big	1.24		1
138	block 2	Non-inoculated	High	33	big	1.36		1
138	block 2	Non-inoculated	High	33	big	1.31		1
138	block 2	Non-inoculated	High	33	big	1.2		1
138	block 2	Non-inoculated	High	33	big	1.92		1
138	block 2	Non-inoculated	High	33	big	1.24		1
138	block 2	Non-inoculated	High	33	big	1.44		1
138	block 2	Non-inoculated	High	33	big	1.11		1
138	block 2	Non-inoculated	High	33	big	1.31		1
138	block 2	Non-inoculated	High	33	big	1.52		1
138	block 2	Non-inoculated	High	33	big	1.06		1
138	block 2	Non-inoculated	High	33	big	1.15		1
138	block 2	Non-inoculated	High	33	big	1.58		1
138	block 2	Non-inoculated	High	33	big	1.75		1
138	block 2	Non-inoculated	High	33	big	1.12		1
138	block 2	Non-inoculated	High	33	big	1.32		1
138	block 2	Non-inoculated	High	33	big	1.22		1
138	block 2	Non-inoculated	High	33	big	1.35		1
138	block 2	Non-inoculated	High	33	big	1.2		1
138	block 2	Non-inoculated	High	33	big	1.25		1
138	block 2	Non-inoculated	High	33	big	1.16		1
138	block 2	Non-inoculated	High	33	big	1.23		1
138	block 2	Non-inoculated	High	33	big	1.38		1
138	block 2	Non-inoculated	High	33	big	1.3		1
138	block 2	Non-inoculated	High	33	big	1		1
138	block 2	Non-inoculated	High	33	big	1.38		1
138	block 2	Non-inoculated	High	33	big	1.06		1
138	block 2	Non-inoculated	High	33	big	1.41		1
138	block 2	Non-inoculated	High	33	big	1.11		1
138	block 2	Non-inoculated	High	33	big	1.17		1
138	block 2	Non-inoculated	High	33	big	1.35		1
138	block 2	Non-inoculated	High	33	big	1.72		1
138	block 2	Non-inoculated	High	33	big	0.8		1
138	block 2	Non-inoculated	High	33	big	1.65		1
138	block 2	Non-inoculated	High	33	big	1.01		1
138	block 2	Non-inoculated	High	33	big	1		1
138	block 2	Non-inoculated	High	33	big	0.93		1
138	block 2	Non-inoculated	High	33	big	0.97		1
138	block 2	Non-inoculated	High	33	big	0.49		1
138	block 2	Non-inoculated	High	33	big	0.99		1
138	block 2	Non-inoculated	High	33	big	1.09		1
138	block 2	Non-inoculated	High	33	big	0.79		1
138	block 2	Non-inoculated	High	33	big		Yes	1
138	block 2	Non-inoculated	High	33	big		Yes	1
138	block 2	Non-inoculated	High	33	big		Yes	1
138	block 2	Non-inoculated	High	33	big		Yes	1
138	block 2	Non-inoculated	High	33	big		Yes	1
138	block 2	Non-inoculated	High	33	big		Yes	1
138	block 2	Non-inoculated	High	33	big		Yes	1
138	block 2	Non-inoculated	High	33	big		Yes	1
138	block 2	Non-inoculated	High	33	big		Yes	1
138	block 2	Non-inoculated	High	33	big		Yes	1
138	block 2	Non-inoculated	High	33	big		Yes	1
138	block 2	Non-inoculated	High	33	big		Yes	1
138	block 2	Non-inoculated	High	33	big		Yes	1
138	block 2	Non-inoculated	High	33	big		Yes	1
138	block 2	Non-inoculated	High	33	big		Yes	1
138	block 2	Non-inoculated	High	33	big		Yes	1
138	block 2	Non-inoculated	High	33	big		Yes	1
138	block 2	Non-inoculated	High	33	big	0.61		1
138	block 2	Non-inoculated	High	33	big	0.22		1
138	block 2	Non-inoculated	High	33	big	0.17		1
139	block 2	Non-inoculated	High	66	big	0.81		1
139	block 2	Non-inoculated	High	66	big	1.06		1
139	block 2	Non-inoculated	High	66	big	0.95		1
139	block 2	Non-inoculated	High	66	big	1.02		1
139	block 2	Non-inoculated	High	66	big	1.13		1
139	block 2	Non-inoculated	High	66	big	1.68		1
139	block 2	Non-inoculated	High	66	big		Yes	1
139	block 2	Non-inoculated	High	66	big		Yes	1
139	block 2	Non-inoculated	High	66	big		Yes	1
139	block 2	Non-inoculated	High	66	big		Yes	1
139	block 2	Non-inoculated	High	66	big	2.01		1
139	block 2	Non-inoculated	High	66	big	0.69		1
139	block 2	Non-inoculated	High	66	big	1.58		1
139	block 2	Non-inoculated	High	66	big	1.19		1
139	block 2	Non-inoculated	High	66	big	1.09		1
139	block 2	Non-inoculated	High	66	big		Yes	1
139	block 2	Non-inoculated	High	66	big		Yes	1
139	block 2	Non-inoculated	High	66	big		Yes	1
139	block 2	Non-inoculated	High	66	big		Yes	1
139	block 2	Non-inoculated	High	66	big		Yes	1
139	block 2	Non-inoculated	High	66	big		Yes	1
139	block 2	Non-inoculated	High	66	big		Yes	1
139	block 2	Non-inoculated	High	66	big		Yes	1
139	block 2	Non-inoculated	High	66	big		Yes	1
139	block 2	Non-inoculated	High	66	big		Yes	1
139	block 2	Non-inoculated	High	66	big	1.3		1
139	block 2	Non-inoculated	High	66	big	1.42		1
139	block 2	Non-inoculated	High	66	big	1.45		1
139	block 2	Non-inoculated	High	66	big		Yes	1
139	block 2	Non-inoculated	High	66	big	0.3		1
139	block 2	Non-inoculated	High	66	big	0.74		1
139	block 2	Non-inoculated	High	66	big	0.5		1
139	block 2	Non-inoculated	High	66	big	0.78		1
139	block 2	Non-inoculated	High	66	big	1.7		1
139	block 2	Non-inoculated	High	66	big	0.8		1
139	block 2	Non-inoculated	High	66	big	0.8		1
139	block 2	Non-inoculated	High	66	big	0.7		1
140	block 2	Non-inoculated	High	99	big	1.5		1
140	block 2	Non-inoculated	High	99	big	2.39		1
140	block 2	Non-inoculated	High	99	big	1.37		1
140	block 2	Non-inoculated	High	99	big	2.65		1
140	block 2	Non-inoculated	High	99	big	0.8		1
140	block 2	Non-inoculated	High	99	big	2.28		1
140	block 2	Non-inoculated	High	99	big	1.88		1
140	block 2	Non-inoculated	High	99	big	1.76		1
140	block 2	Non-inoculated	High	99	big	1.04		1
140	block 2	Non-inoculated	High	99	big	1.9		1
140	block 2	Non-inoculated	High	99	big	1.41		1
140	block 2	Non-inoculated	High	99	big	1.76		1
140	block 2	Non-inoculated	High	99	big	2.37		1
140	block 2	Non-inoculated	High	99	big	1.42		1
140	block 2	Non-inoculated	High	99	big	1.41		1
140	block 2	Non-inoculated	High	99	big	1.58		1
140	block 2	Non-inoculated	High	99	big	2.39		1
140	block 2	Non-inoculated	High	99	big	2.59		1
140	block 2	Non-inoculated	High	99	big	2.36		1
140	block 2	Non-inoculated	High	99	big	1.87		1
140	block 2	Non-inoculated	High	99	big	1.23		1
140	block 2	Non-inoculated	High	99	big	1.17		1
140	block 2	Non-inoculated	High	99	big	2.03		1
140	block 2	Non-inoculated	High	99	big	1.71		1
140	block 2	Non-inoculated	High	99	big	1.82		1
140	block 2	Non-inoculated	High	99	big	1.73		1
140	block 2	Non-inoculated	High	99	big	1.74		1
140	block 2	Non-inoculated	High	99	big	1.51		1
140	block 2	Non-inoculated	High	99	big	1.34		1
140	block 2	Non-inoculated	High	99	big		Yes	1
140	block 2	Non-inoculated	High	99	big		Yes	1
140	block 2	Non-inoculated	High	99	big	1.74		1
140	block 2	Non-inoculated	High	99	big	1.34		1
140	block 2	Non-inoculated	High	99	big	1.37		1
140	block 2	Non-inoculated	High	99	big	1.32		1
140	block 2	Non-inoculated	High	99	big	0.88		1
140	block 2	Non-inoculated	High	99	big	1.84		1
140	block 2	Non-inoculated	High	99	big	1.39		1
140	block 2	Non-inoculated	High	99	big	0.56		1
140	block 2	Non-inoculated	High	99	big	0.35		1
140	block 2	Non-inoculated	High	99	big	0.25		1
140	block 2	Non-inoculated	High	99	big		Yes	1
140	block 2	Non-inoculated	High	99	big	1.09		1
140	block 2	Non-inoculated	High	99	big	0.5		1
141	block 2	Non-inoculated	Low	0	big	1.25		1
141	block 2	Non-inoculated	Low	0	big	0.98		1
141	block 2	Non-inoculated	Low	0	big	1.06		1
141	block 2	Non-inoculated	Low	0	big	0.96		1
141	block 2	Non-inoculated	Low	0	big	1.33		1
141	block 2	Non-inoculated	Low	0	big		Yes	1
141	block 2	Non-inoculated	Low	0	big	1.64		1
141	block 2	Non-inoculated	Low	0	big	1.49		1
141	block 2	Non-inoculated	Low	0	big	2.55		1
141	block 2	Non-inoculated	Low	0	big	1.79		1
141	block 2	Non-inoculated	Low	0	big	0.39		1
141	block 2	Non-inoculated	Low	0	big		Yes	1
141	block 2	Non-inoculated	Low	0	big		Yes	1
141	block 2	Non-inoculated	Low	0	big		Yes	1
141	block 2	Non-inoculated	Low	0	big		Yes	1
141	block 2	Non-inoculated	Low	0	big		Yes	1
141	block 2	Non-inoculated	Low	0	big		Yes	1
141	block 2	Non-inoculated	Low	0	big	1.73		1
141	block 2	Non-inoculated	Low	0	big	1.38		1
141	block 2	Non-inoculated	Low	0	big	2.28		1
141	block 2	Non-inoculated	Low	0	big	1.43		1
141	block 2	Non-inoculated	Low	0	big	1.78		1
141	block 2	Non-inoculated	Low	0	big	1.49		1
141	block 2	Non-inoculated	Low	0	big	1.66		1
141	block 2	Non-inoculated	Low	0	big		Yes	1
141	block 2	Non-inoculated	Low	0	big		Yes	1
141	block 2	Non-inoculated	Low	0	big		Yes	1
141	block 2	Non-inoculated	Low	0	big		Yes	1
141	block 2	Non-inoculated	Low	0	big		Yes	1
141	block 2	Non-inoculated	Low	0	big	1.63		1
141	block 2	Non-inoculated	Low	0	big	1.26		1
141	block 2	Non-inoculated	Low	0	big	1.7		1
141	block 2	Non-inoculated	Low	0	big	1.42		1
141	block 2	Non-inoculated	Low	0	big	1.56		1
141	block 2	Non-inoculated	Low	0	big	0.66		1
141	block 2	Non-inoculated	Low	0	big	1.3		1
141	block 2	Non-inoculated	Low	0	big		Yes	1
141	block 2	Non-inoculated	Low	0	big		Yes	1
141	block 2	Non-inoculated	Low	0	big		Yes	1
142	block 2	Non-inoculated	Low	33	big	2.37		1
142	block 2	Non-inoculated	Low	33	big	1.34		1
142	block 2	Non-inoculated	Low	33	big	0.97		1
142	block 2	Non-inoculated	Low	33	big	1.61		1
142	block 2	Non-inoculated	Low	33	big	1.29		1
142	block 2	Non-inoculated	Low	33	big	1.11		1
142	block 2	Non-inoculated	Low	33	big	3.44		1
142	block 2	Non-inoculated	Low	33	big	0.8		1
142	block 2	Non-inoculated	Low	33	big	1.33		1
142	block 2	Non-inoculated	Low	33	big	0.72		1
142	block 2	Non-inoculated	Low	33	big	0.67		1
142	block 2	Non-inoculated	Low	33	big		Yes	1
142	block 2	Non-inoculated	Low	33	big		Yes	1
142	block 2	Non-inoculated	Low	33	big	2.08		1
142	block 2	Non-inoculated	Low	33	big	1.04		1
142	block 2	Non-inoculated	Low	33	big	0.63		1
142	block 2	Non-inoculated	Low	33	big		Yes	1
142	block 2	Non-inoculated	Low	33	big		Yes	1
142	block 2	Non-inoculated	Low	33	big		Yes	1
142	block 2	Non-inoculated	Low	33	big		Yes	1
142	block 2	Non-inoculated	Low	33	big	2.86		1
142	block 2	Non-inoculated	Low	33	big	2.57		1
142	block 2	Non-inoculated	Low	33	big	1.75		1
142	block 2	Non-inoculated	Low	33	big	2.65		1
142	block 2	Non-inoculated	Low	33	big	1.65		1
142	block 2	Non-inoculated	Low	33	big	1.6		1
142	block 2	Non-inoculated	Low	33	big	1.12		1
142	block 2	Non-inoculated	Low	33	big	1.75		1
142	block 2	Non-inoculated	Low	33	big	1.13		1
142	block 2	Non-inoculated	Low	33	big	1.26		1
142	block 2	Non-inoculated	Low	33	big	1.02		1
142	block 2	Non-inoculated	Low	33	big	1.11		1
142	block 2	Non-inoculated	Low	33	big	0.72		1
142	block 2	Non-inoculated	Low	33	big	0.53		1
142	block 2	Non-inoculated	Low	33	big	3		1
142	block 2	Non-inoculated	Low	33	big	2.47		1
142	block 2	Non-inoculated	Low	33	big	1.75		1
142	block 2	Non-inoculated	Low	33	big	1.45		1
142	block 2	Non-inoculated	Low	33	big	1.64		1
142	block 2	Non-inoculated	Low	33	big	1.49		1
142	block 2	Non-inoculated	Low	33	big	1.43		1
142	block 2	Non-inoculated	Low	33	big		Yes	1
142	block 2	Non-inoculated	Low	33	big		Yes	1
142	block 2	Non-inoculated	Low	33	big	1.57		1
142	block 2	Non-inoculated	Low	33	big	0.84		1
142	block 2	Non-inoculated	Low	33	big	0.75		1
142	block 2	Non-inoculated	Low	33	big		Yes	1
142	block 2	Non-inoculated	Low	33	big		Yes	1
142	block 2	Non-inoculated	Low	33	big	0.43		1
142	block 2	Non-inoculated	Low	33	big	0.67		1
142	block 2	Non-inoculated	Low	33	big	0.84		1
142	block 2	Non-inoculated	Low	33	big		Yes	1
142	block 2	Non-inoculated	Low	33	big	0.8		1
143	block 2	Non-inoculated	Low	66	big	2.4		1
143	block 2	Non-inoculated	Low	66	big	1.85		1
143	block 2	Non-inoculated	Low	66	big	0.11		1
143	block 2	Non-inoculated	Low	66	big		Yes	1
143	block 2	Non-inoculated	Low	66	big		Yes	1
143	block 2	Non-inoculated	Low	66	big		Yes	1
143	block 2	Non-inoculated	Low	66	big		Yes	1
143	block 2	Non-inoculated	Low	66	big	3.16		1
143	block 2	Non-inoculated	Low	66	big	2.16		1
143	block 2	Non-inoculated	Low	66	big	1.4		1
143	block 2	Non-inoculated	Low	66	big	2.77		1
143	block 2	Non-inoculated	Low	66	big	1.57		1
143	block 2	Non-inoculated	Low	66	big	2.34		1
143	block 2	Non-inoculated	Low	66	big	2.25		1
143	block 2	Non-inoculated	Low	66	big	2.85		1
143	block 2	Non-inoculated	Low	66	big	2.07		1
143	block 2	Non-inoculated	Low	66	big	3.2		1
143	block 2	Non-inoculated	Low	66	big	1.12		1
143	block 2	Non-inoculated	Low	66	big	0.69		1
143	block 2	Non-inoculated	Low	66	big	0.71		1
143	block 2	Non-inoculated	Low	66	big		Yes	1
143	block 2	Non-inoculated	Low	66	big		Yes	1
143	block 2	Non-inoculated	Low	66	big	2.04		1
143	block 2	Non-inoculated	Low	66	big	2.13		1
143	block 2	Non-inoculated	Low	66	big	1.45		1
143	block 2	Non-inoculated	Low	66	big	0.51		1
143	block 2	Non-inoculated	Low	66	big	2.02		1
143	block 2	Non-inoculated	Low	66	big	3.01		1
143	block 2	Non-inoculated	Low	66	big	2.6		1
143	block 2	Non-inoculated	Low	66	big	2.4		1
143	block 2	Non-inoculated	Low	66	big	2.42		1
143	block 2	Non-inoculated	Low	66	big	2.23		1
143	block 2	Non-inoculated	Low	66	big	2.22		1
143	block 2	Non-inoculated	Low	66	big	1.21		1
143	block 2	Non-inoculated	Low	66	big	1.01		1
143	block 2	Non-inoculated	Low	66	big	0.98		1
143	block 2	Non-inoculated	Low	66	big		Yes	1
143	block 2	Non-inoculated	Low	66	big		Yes	1
143	block 2	Non-inoculated	Low	66	big		Yes	1
143	block 2	Non-inoculated	Low	66	big	2.84		1
143	block 2	Non-inoculated	Low	66	big	2.98		1
143	block 2	Non-inoculated	Low	66	big	2.49		1
143	block 2	Non-inoculated	Low	66	big	3.13		1
143	block 2	Non-inoculated	Low	66	big	1.68		1
143	block 2	Non-inoculated	Low	66	big	2.34		1
143	block 2	Non-inoculated	Low	66	big	1.67		1
143	block 2	Non-inoculated	Low	66	big	1.31		1
143	block 2	Non-inoculated	Low	66	big	1.13		1
143	block 2	Non-inoculated	Low	66	big	1.8		1
143	block 2	Non-inoculated	Low	66	big		Yes	1
143	block 2	Non-inoculated	Low	66	big		Yes	1
143	block 2	Non-inoculated	Low	66	big		Yes	1
143	block 2	Non-inoculated	Low	66	big		Yes	1
143	block 2	Non-inoculated	Low	66	big		Yes	1
143	block 2	Non-inoculated	Low	66	big		Yes	1
143	block 2	Non-inoculated	Low	66	big		Yes	1
143	block 2	Non-inoculated	Low	66	big		Yes	1
143	block 2	Non-inoculated	Low	66	big		Yes	1
143	block 2	Non-inoculated	Low	66	big		Yes	1
143	block 2	Non-inoculated	Low	66	big		Yes	1
143	block 2	Non-inoculated	Low	66	big		Yes	1
143	block 2	Non-inoculated	Low	66	big		Yes	1
143	block 2	Non-inoculated	Low	66	big		Yes	1
143	block 2	Non-inoculated	Low	66	big		Yes	1
143	block 2	Non-inoculated	Low	66	big		Yes	1
143	block 2	Non-inoculated	Low	66	big		Yes	1
143	block 2	Non-inoculated	Low	66	big	2.1		1
143	block 2	Non-inoculated	Low	66	big	0.96		1
143	block 2	Non-inoculated	Low	66	big	0.55		1
144	block 2	Non-inoculated	Low	99	big	1.05		1
144	block 2	Non-inoculated	Low	99	big	2.02		1
144	block 2	Non-inoculated	Low	99	big	3.39		1
144	block 2	Non-inoculated	Low	99	big	2.34		1
144	block 2	Non-inoculated	Low	99	big		Yes	1
144	block 2	Non-inoculated	Low	99	big		Yes	1
144	block 2	Non-inoculated	Low	99	big		Yes	1
144	block 2	Non-inoculated	Low	99	big		Yes	1
144	block 2	Non-inoculated	Low	99	big	0.94		1
144	block 2	Non-inoculated	Low	99	big		Yes	1
144	block 2	Non-inoculated	Low	99	big		Yes	1
144	block 2	Non-inoculated	Low	99	big		Yes	1
144	block 2	Non-inoculated	Low	99	big		Yes	1
144	block 2	Non-inoculated	Low	99	big		Yes	1
144	block 2	Non-inoculated	Low	99	big		Yes	1
144	block 2	Non-inoculated	Low	99	big		Yes	1
144	block 2	Non-inoculated	Low	99	big		Yes	1
144	block 2	Non-inoculated	Low	99	big		Yes	1
144	block 2	Non-inoculated	Low	99	big		Yes	1
144	block 2	Non-inoculated	Low	99	big		Yes	1
144	block 2	Non-inoculated	Low	99	big		Yes	1
144	block 2	Non-inoculated	Low	99	big		Yes	1
145	block 3	Inoculated	High	0	big	1.32		1
145	block 3	Inoculated	High	0	big	1.78		1
145	block 3	Inoculated	High	0	big	0.8		1
145	block 3	Inoculated	High	0	big	1.38		1
145	block 3	Inoculated	High	0	big	0.27		1
145	block 3	Inoculated	High	0	big	0.69		1
145	block 3	Inoculated	High	0	big	1.19		1
145	block 3	Inoculated	High	0	big	0.9		1
145	block 3	Inoculated	High	0	big	1.65		1
145	block 3	Inoculated	High	0	big	1.13		1
145	block 3	Inoculated	High	0	big	1.42		1
145	block 3	Inoculated	High	0	big	1.07		1
145	block 3	Inoculated	High	0	big	1.27		1
145	block 3	Inoculated	High	0	big	1.29		1
145	block 3	Inoculated	High	0	big	1.67		1
145	block 3	Inoculated	High	0	big	1.34		1
145	block 3	Inoculated	High	0	big	1.14		1
145	block 3	Inoculated	High	0	big	1.05		1
145	block 3	Inoculated	High	0	big	1.02		1
145	block 3	Inoculated	High	0	big	0.96		1
145	block 3	Inoculated	High	0	big	0.75		1
145	block 3	Inoculated	High	0	big		Yes	1
145	block 3	Inoculated	High	0	big	1.3		1
145	block 3	Inoculated	High	0	big	1.21		1
145	block 3	Inoculated	High	0	big	0.62		1
145	block 3	Inoculated	High	0	big	0.41		1
145	block 3	Inoculated	High	0	big	0.27		1
145	block 3	Inoculated	High	0	big	1.19		1
145	block 3	Inoculated	High	0	big	1.29		1
145	block 3	Inoculated	High	0	big	1.29		1
145	block 3	Inoculated	High	0	big	1.01		1
145	block 3	Inoculated	High	0	big	1.31		1
145	block 3	Inoculated	High	0	big	0.84		1
145	block 3	Inoculated	High	0	big	0.8		1
145	block 3	Inoculated	High	0	big	0.97		1
145	block 3	Inoculated	High	0	big	0.86		1
145	block 3	Inoculated	High	0	big	0.69		1
145	block 3	Inoculated	High	0	big	0.32		1
145	block 3	Inoculated	High	0	big	0.28		1
145	block 3	Inoculated	High	0	big	0.38		1
145	block 3	Inoculated	High	0	big	1.16		1
145	block 3	Inoculated	High	0	big	0.37		1
145	block 3	Inoculated	High	0	big		Yes	1
145	block 3	Inoculated	High	0	big		Yes	1
145	block 3	Inoculated	High	0	big	0.31		1
145	block 3	Inoculated	High	0	big	0.17		1
145	block 3	Inoculated	High	0	big		Yes	1
146	block 3	Inoculated	High	33	big	2.61		1
146	block 3	Inoculated	High	33	big	1.81		1
146	block 3	Inoculated	High	33	big	2.29		1
146	block 3	Inoculated	High	33	big	2.2		1
146	block 3	Inoculated	High	33	big	2.88		1
146	block 3	Inoculated	High	33	big	2.04		1
146	block 3	Inoculated	High	33	big	2.03		1
146	block 3	Inoculated	High	33	big	2.43		1
146	block 3	Inoculated	High	33	big	2.4		1
146	block 3	Inoculated	High	33	big	2.43		1
146	block 3	Inoculated	High	33	big	3		1
146	block 3	Inoculated	High	33	big	2.15		1
146	block 3	Inoculated	High	33	big	1.62		1
146	block 3	Inoculated	High	33	big	1.88		1
146	block 3	Inoculated	High	33	big	2.37		1
146	block 3	Inoculated	High	33	big	2.34		1
146	block 3	Inoculated	High	33	big	2.58		1
146	block 3	Inoculated	High	33	big	1.92		1
146	block 3	Inoculated	High	33	big	2.65		1
146	block 3	Inoculated	High	33	big		Yes	1
146	block 3	Inoculated	High	33	big	2.11		1
146	block 3	Inoculated	High	33	big	1.92		1
146	block 3	Inoculated	High	33	big	1.69		1
146	block 3	Inoculated	High	33	big	2.2		1
146	block 3	Inoculated	High	33	big	1.85		1
146	block 3	Inoculated	High	33	big	2.15		1
146	block 3	Inoculated	High	33	big	1.09		1
146	block 3	Inoculated	High	33	big		Yes	1
147	block 3	Inoculated	High	66	big	2.88		1
147	block 3	Inoculated	High	66	big	2.41		1
147	block 3	Inoculated	High	66	big	1.31		1
147	block 3	Inoculated	High	66	big	0.75		1
147	block 3	Inoculated	High	66	big		Yes	1
147	block 3	Inoculated	High	66	big		Yes	1
147	block 3	Inoculated	High	66	big		Yes	1
147	block 3	Inoculated	High	66	big	2.51		1
147	block 3	Inoculated	High	66	big	1.3		1
147	block 3	Inoculated	High	66	big	0.43		1
147	block 3	Inoculated	High	66	big	1.94		1
147	block 3	Inoculated	High	66	big	2.35		1
147	block 3	Inoculated	High	66	big	2.58		1
147	block 3	Inoculated	High	66	big	1.6		1
147	block 3	Inoculated	High	66	big	1.71		1
147	block 3	Inoculated	High	66	big	2.15		1
147	block 3	Inoculated	High	66	big	1.75		1
147	block 3	Inoculated	High	66	big	2.19		1
147	block 3	Inoculated	High	66	big	1.33		1
147	block 3	Inoculated	High	66	big	1.42		1
147	block 3	Inoculated	High	66	big	1.68		1
147	block 3	Inoculated	High	66	big	1.37		1
147	block 3	Inoculated	High	66	big	1.73		1
147	block 3	Inoculated	High	66	big	1.49		1
147	block 3	Inoculated	High	66	big	0.46		1
147	block 3	Inoculated	High	66	big		Yes	1
147	block 3	Inoculated	High	66	big	2.07		1
147	block 3	Inoculated	High	66	big	2.05		1
147	block 3	Inoculated	High	66	big	2.06		1
147	block 3	Inoculated	High	66	big	2.12		1
147	block 3	Inoculated	High	66	big	2.06		1
147	block 3	Inoculated	High	66	big	1.64		1
147	block 3	Inoculated	High	66	big	1.92		1
147	block 3	Inoculated	High	66	big	1.34		1
147	block 3	Inoculated	High	66	big	1.28		1
147	block 3	Inoculated	High	66	big	1.26		1
147	block 3	Inoculated	High	66	big	1.57		1
147	block 3	Inoculated	High	66	big	0.75		1
147	block 3	Inoculated	High	66	big		Yes	1
147	block 3	Inoculated	High	66	big		Yes	1
147	block 3	Inoculated	High	66	big	1.31		1
147	block 3	Inoculated	High	66	big	0.59		1
147	block 3	Inoculated	High	66	big		Yes	1
147	block 3	Inoculated	High	66	big		Yes	1
147	block 3	Inoculated	High	66	big		Yes	1
149	block 3	Inoculated	Low	0	big	1.35		1
149	block 3	Inoculated	Low	0	big	1		1
149	block 3	Inoculated	Low	0	big	2.31		1
149	block 3	Inoculated	Low	0	big	1.66		1
149	block 3	Inoculated	Low	0	big	2.07		1
149	block 3	Inoculated	Low	0	big	1.82		1
149	block 3	Inoculated	Low	0	big	2.36		1
149	block 3	Inoculated	Low	0	big	2.13		1
149	block 3	Inoculated	Low	0	big	1.47		1
149	block 3	Inoculated	Low	0	big	2.26		1
149	block 3	Inoculated	Low	0	big	1.65		1
149	block 3	Inoculated	Low	0	big	1.35		1
149	block 3	Inoculated	Low	0	big	1.56		1
149	block 3	Inoculated	Low	0	big	1.59		1
149	block 3	Inoculated	Low	0	big	1.15		1
149	block 3	Inoculated	Low	0	big	1.37		1
149	block 3	Inoculated	Low	0	big	1.16		1
149	block 3	Inoculated	Low	0	big	1.02		1
149	block 3	Inoculated	Low	0	big		Yes	1
149	block 3	Inoculated	Low	0	big		Yes	1
149	block 3	Inoculated	Low	0	big		Yes	1
149	block 3	Inoculated	Low	0	big		Yes	1
149	block 3	Inoculated	Low	0	big		Yes	1
149	block 3	Inoculated	Low	0	big		Yes	1
149	block 3	Inoculated	Low	0	big		Yes	1
149	block 3	Inoculated	Low	0	big	1.54		1
149	block 3	Inoculated	Low	0	big	1.54		1
149	block 3	Inoculated	Low	0	big	1		1
149	block 3	Inoculated	Low	0	big	0.48		1
149	block 3	Inoculated	Low	0	big	1.73		1
149	block 3	Inoculated	Low	0	big	0.69		1
149	block 3	Inoculated	Low	0	big	0.96		1
149	block 3	Inoculated	Low	0	big	0.72		1
149	block 3	Inoculated	Low	0	big	1.07		1
149	block 3	Inoculated	Low	0	big		Yes	1
150	block 3	Inoculated	Low	33	big	1.32		1
150	block 3	Inoculated	Low	33	big	1.16		1
150	block 3	Inoculated	Low	33	big	0.69		1
150	block 3	Inoculated	Low	33	big	0.43		1
150	block 3	Inoculated	Low	33	big	1.89		1
150	block 3	Inoculated	Low	33	big	1.44		1
150	block 3	Inoculated	Low	33	big	1.02		1
150	block 3	Inoculated	Low	33	big	1.84		1
150	block 3	Inoculated	Low	33	big	2.04		1
150	block 3	Inoculated	Low	33	big	1.3		1
150	block 3	Inoculated	Low	33	big	1.45		1
150	block 3	Inoculated	Low	33	big	1.35		1
150	block 3	Inoculated	Low	33	big	0.78		1
150	block 3	Inoculated	Low	33	big	0.58		1
150	block 3	Inoculated	Low	33	big	0.28		1
150	block 3	Inoculated	Low	33	big	1.81		1
150	block 3	Inoculated	Low	33	big	0.99		1
150	block 3	Inoculated	Low	33	big	0.65		1
150	block 3	Inoculated	Low	33	big	0.86		1
150	block 3	Inoculated	Low	33	big		Yes	1
150	block 3	Inoculated	Low	33	big		Yes	1
150	block 3	Inoculated	Low	33	big		Yes	1
150	block 3	Inoculated	Low	33	big		Yes	1
150	block 3	Inoculated	Low	33	big		Yes	1
150	block 3	Inoculated	Low	33	big		Yes	1
150	block 3	Inoculated	Low	33	big		Yes	1
150	block 3	Inoculated	Low	33	big		Yes	1
150	block 3	Inoculated	Low	33	big		Yes	1
150	block 3	Inoculated	Low	33	big		Yes	1
150	block 3	Inoculated	Low	33	big		Yes	1
150	block 3	Inoculated	Low	33	big		Yes	1
150	block 3	Inoculated	Low	33	big		Yes	1
151	block 3	Inoculated	Low	66	big	1.41		1
151	block 3	Inoculated	Low	66	big	1.38		1
151	block 3	Inoculated	Low	66	big	0.97		1
151	block 3	Inoculated	Low	66	big	1.72		1
151	block 3	Inoculated	Low	66	big	0.86		1
151	block 3	Inoculated	Low	66	big	0.65		1
151	block 3	Inoculated	Low	66	big	1.93		1
151	block 3	Inoculated	Low	66	big	2.02		1
151	block 3	Inoculated	Low	66	big	1.67		1
151	block 3	Inoculated	Low	66	big	1.66		1
151	block 3	Inoculated	Low	66	big	2.15		1
151	block 3	Inoculated	Low	66	big		Yes	1
151	block 3	Inoculated	Low	66	big		Yes	1
151	block 3	Inoculated	Low	66	big	1.5		1
151	block 3	Inoculated	Low	66	big		Yes	1
151	block 3	Inoculated	Low	66	big		Yes	1
151	block 3	Inoculated	Low	66	big		Yes	1
151	block 3	Inoculated	Low	66	big		Yes	1
151	block 3	Inoculated	Low	66	big		Yes	1
151	block 3	Inoculated	Low	66	big		Yes	1
151	block 3	Inoculated	Low	66	big		Yes	1
151	block 3	Inoculated	Low	66	big		Yes	1
151	block 3	Inoculated	Low	66	big	1.15		1
151	block 3	Inoculated	Low	66	big	0.68		1
151	block 3	Inoculated	Low	66	big	1.46		1
151	block 3	Inoculated	Low	66	big	1.26		1
151	block 3	Inoculated	Low	66	big	0.82		1
151	block 3	Inoculated	Low	66	big	1.03		1
151	block 3	Inoculated	Low	66	big	0.28		1
151	block 3	Inoculated	Low	66	big	1.33		1
151	block 3	Inoculated	Low	66	big	1.58		1
151	block 3	Inoculated	Low	66	big	0.94		1
151	block 3	Inoculated	Low	66	big	0.35		1
151	block 3	Inoculated	Low	66	big	0.52		1
151	block 3	Inoculated	Low	66	big		Yes	1
151	block 3	Inoculated	Low	66	big		Yes	1
151	block 3	Inoculated	Low	66	big		Yes	1
152	block 3	Inoculated	Low	99	big	2.86		1
152	block 3	Inoculated	Low	99	big	1.4		1
152	block 3	Inoculated	Low	99	big	3.24		1
152	block 3	Inoculated	Low	99	big	2.68		1
152	block 3	Inoculated	Low	99	big	2.59		1
152	block 3	Inoculated	Low	99	big	2.19		1
152	block 3	Inoculated	Low	99	big	0.84		1
152	block 3	Inoculated	Low	99	big	0.74		1
152	block 3	Inoculated	Low	99	big		Yes	1
152	block 3	Inoculated	Low	99	big	0.07		1
152	block 3	Inoculated	Low	99	big	3.51		1
152	block 3	Inoculated	Low	99	big	3.35		1
152	block 3	Inoculated	Low	99	big	3.13		1
152	block 3	Inoculated	Low	99	big	3.25		1
152	block 3	Inoculated	Low	99	big	2.28		1
152	block 3	Inoculated	Low	99	big		Yes	1
152	block 3	Inoculated	Low	99	big	3.25		1
152	block 3	Inoculated	Low	99	big	3.09		1
152	block 3	Inoculated	Low	99	big	3.3		1
152	block 3	Inoculated	Low	99	big	3.11		1
152	block 3	Inoculated	Low	99	big	3.65		1
152	block 3	Inoculated	Low	99	big	2.55		1
152	block 3	Inoculated	Low	99	big	3.32		1
152	block 3	Inoculated	Low	99	big	3.09		1
152	block 3	Inoculated	Low	99	big	2.4		1
152	block 3	Inoculated	Low	99	big	1.67		1
152	block 3	Inoculated	Low	99	big	3.42		1
152	block 3	Inoculated	Low	99	big	3.15		1
152	block 3	Inoculated	Low	99	big	2.58		1
152	block 3	Inoculated	Low	99	big	2.6		1
152	block 3	Inoculated	Low	99	big	2.38		1
152	block 3	Inoculated	Low	99	big	2.83		1
152	block 3	Inoculated	Low	99	big	3.08		1
152	block 3	Inoculated	Low	99	big	2.85		1
152	block 3	Inoculated	Low	99	big	3.5		1
152	block 3	Inoculated	Low	99	big	2.5		1
152	block 3	Inoculated	Low	99	big	3.14		1
152	block 3	Inoculated	Low	99	big	1.58		1
152	block 3	Inoculated	Low	99	big	2.85		1
152	block 3	Inoculated	Low	99	big		Yes	1
152	block 3	Inoculated	Low	99	big	1.25		1
152	block 3	Inoculated	Low	99	big	1.28		1
152	block 3	Inoculated	Low	99	big		Yes	1
152	block 3	Inoculated	Low	99	big		Yes	1
152	block 3	Inoculated	Low	99	big		Yes	1
152	block 3	Inoculated	Low	99	big		Yes	1
153	block 3	Non-inoculated	High	0	big	0.87		1
153	block 3	Non-inoculated	High	0	big	0.49		1
153	block 3	Non-inoculated	High	0	big		Yes	1
153	block 3	Non-inoculated	High	0	big	1.69		1
153	block 3	Non-inoculated	High	0	big	1.36		1
153	block 3	Non-inoculated	High	0	big	1.29		1
153	block 3	Non-inoculated	High	0	big	1.35		1
153	block 3	Non-inoculated	High	0	big	0.77		1
153	block 3	Non-inoculated	High	0	big	0.09		1
153	block 3	Non-inoculated	High	0	big	1.09		1
153	block 3	Non-inoculated	High	0	big	1.11		1
153	block 3	Non-inoculated	High	0	big	0.7		1
153	block 3	Non-inoculated	High	0	big		Yes	1
153	block 3	Non-inoculated	High	0	big	0.81		1
153	block 3	Non-inoculated	High	0	big	0.75		1
153	block 3	Non-inoculated	High	0	big		Yes	1
153	block 3	Non-inoculated	High	0	big		Yes	1
153	block 3	Non-inoculated	High	0	big		Yes	1
153	block 3	Non-inoculated	High	0	big		Yes	1
153	block 3	Non-inoculated	High	0	big		Yes	1
153	block 3	Non-inoculated	High	0	big		Yes	1
153	block 3	Non-inoculated	High	0	big		Yes	1
153	block 3	Non-inoculated	High	0	big		Yes	1
153	block 3	Non-inoculated	High	0	big		Yes	1
153	block 3	Non-inoculated	High	0	big		Yes	1
153	block 3	Non-inoculated	High	0	big	0.82		1
153	block 3	Non-inoculated	High	0	big	0.47		1
153	block 3	Non-inoculated	High	0	big		Yes	1
155	block 3	Non-inoculated	High	66	big	2.74		1
155	block 3	Non-inoculated	High	66	big	2.4		1
155	block 3	Non-inoculated	High	66	big	2.53		1
155	block 3	Non-inoculated	High	66	big	1.98		1
155	block 3	Non-inoculated	High	66	big	1.43		1
155	block 3	Non-inoculated	High	66	big	1.89		1
155	block 3	Non-inoculated	High	66	big	2.19		1
155	block 3	Non-inoculated	High	66	big	1.88		1
155	block 3	Non-inoculated	High	66	big	1.96		1
155	block 3	Non-inoculated	High	66	big	1.87		1
155	block 3	Non-inoculated	High	66	big	1.03		1
155	block 3	Non-inoculated	High	66	big	1.77		1
155	block 3	Non-inoculated	High	66	big	1.93		1
155	block 3	Non-inoculated	High	66	big	1.94		1
155	block 3	Non-inoculated	High	66	big	1.96		1
155	block 3	Non-inoculated	High	66	big	1.75		1
155	block 3	Non-inoculated	High	66	big	1.76		1
155	block 3	Non-inoculated	High	66	big	1.6		1
155	block 3	Non-inoculated	High	66	big	1.93		1
155	block 3	Non-inoculated	High	66	big	1.4		1
155	block 3	Non-inoculated	High	66	big	2.16		1
155	block 3	Non-inoculated	High	66	big	1.74		1
155	block 3	Non-inoculated	High	66	big	1.98		1
155	block 3	Non-inoculated	High	66	big	1.53		1
155	block 3	Non-inoculated	High	66	big	1.09		1
155	block 3	Non-inoculated	High	66	big	1.09		1
155	block 3	Non-inoculated	High	66	big	0.62		1
155	block 3	Non-inoculated	High	66	big	0.42		1
155	block 3	Non-inoculated	High	66	big	0.67		1
155	block 3	Non-inoculated	High	66	big	0.41		1
155	block 3	Non-inoculated	High	66	big	1.2		1
155	block 3	Non-inoculated	High	66	big	0.2		1
155	block 3	Non-inoculated	High	66	big	0.55		1
155	block 3	Non-inoculated	High	66	big	0.1		1
155	block 3	Non-inoculated	High	66	big		Yes	1
155	block 3	Non-inoculated	High	66	big	1.67		1
155	block 3	Non-inoculated	High	66	big	2.63		1
155	block 3	Non-inoculated	High	66	big	1.1		1
155	block 3	Non-inoculated	High	66	big	1.67		1
155	block 3	Non-inoculated	High	66	big	1.29		1
155	block 3	Non-inoculated	High	66	big	1.91		1
155	block 3	Non-inoculated	High	66	big	0.73		1
155	block 3	Non-inoculated	High	66	big	0.6		1
155	block 3	Non-inoculated	High	66	big	0.83		1
155	block 3	Non-inoculated	High	66	big	0.36		1
155	block 3	Non-inoculated	High	66	big		Yes	1
155	block 3	Non-inoculated	High	66	big		Yes	1
155	block 3	Non-inoculated	High	66	big	1.7		1
155	block 3	Non-inoculated	High	66	big	1.31		1
155	block 3	Non-inoculated	High	66	big	1.01		1
155	block 3	Non-inoculated	High	66	big	1.28		1
155	block 3	Non-inoculated	High	66	big	1.05		1
155	block 3	Non-inoculated	High	66	big	0.42		1
155	block 3	Non-inoculated	High	66	big	0.19		1
155	block 3	Non-inoculated	High	66	big		Yes	1
155	block 3	Non-inoculated	High	66	big		Yes	1
155	block 3	Non-inoculated	High	66	big	1.45		1
155	block 3	Non-inoculated	High	66	big	2.22		1
155	block 3	Non-inoculated	High	66	big		Yes	1
155	block 3	Non-inoculated	High	66	big		Yes	1
156	block 3	Non-inoculated	High	99	big	0.44		1
156	block 3	Non-inoculated	High	99	big	0.51		1
156	block 3	Non-inoculated	High	99	big		Yes	1
156	block 3	Non-inoculated	High	99	big	2.37		1
156	block 3	Non-inoculated	High	99	big	2.21		1
156	block 3	Non-inoculated	High	99	big	2.28		1
156	block 3	Non-inoculated	High	99	big	1.34		1
156	block 3	Non-inoculated	High	99	big	2.3		1
156	block 3	Non-inoculated	High	99	big	1.78		1
156	block 3	Non-inoculated	High	99	big	0.71		1
156	block 3	Non-inoculated	High	99	big	0.89		1
156	block 3	Non-inoculated	High	99	big	1.74		1
156	block 3	Non-inoculated	High	99	big	1.32		1
156	block 3	Non-inoculated	High	99	big	1.26		1
156	block 3	Non-inoculated	High	99	big	0.46		1
156	block 3	Non-inoculated	High	99	big	0.13		1
156	block 3	Non-inoculated	High	99	big	0.45		1
156	block 3	Non-inoculated	High	99	big	1.16		1
156	block 3	Non-inoculated	High	99	big	0.57		1
156	block 3	Non-inoculated	High	99	big	0.18		1
156	block 3	Non-inoculated	High	99	big	0.05		1
156	block 3	Non-inoculated	High	99	big	0.32		1
156	block 3	Non-inoculated	High	99	big	0.25		1
156	block 3	Non-inoculated	High	99	big		Yes	1
156	block 3	Non-inoculated	High	99	big		Yes	1
157	block 3	Non-inoculated	Low	0	big		Yes	1
157	block 3	Non-inoculated	Low	0	big	2.25		1
157	block 3	Non-inoculated	Low	0	big	1.86		1
157	block 3	Non-inoculated	Low	0	big	1.88		1
157	block 3	Non-inoculated	Low	0	big	2.06		1
157	block 3	Non-inoculated	Low	0	big	2.15		1
157	block 3	Non-inoculated	Low	0	big	1.42		1
157	block 3	Non-inoculated	Low	0	big		Yes	1
157	block 3	Non-inoculated	Low	0	big		Yes	1
157	block 3	Non-inoculated	Low	0	big		Yes	1
157	block 3	Non-inoculated	Low	0	big		Yes	1
157	block 3	Non-inoculated	Low	0	big		Yes	1
157	block 3	Non-inoculated	Low	0	big	1.72		1
157	block 3	Non-inoculated	Low	0	big		Yes	1
157	block 3	Non-inoculated	Low	0	big	1.90571		1
157	block 3	Non-inoculated	Low	0	big		Yes	1
158	block 3	Non-inoculated	Low	33	big	0.1		1
158	block 3	Non-inoculated	Low	33	big	0.17		1
158	block 3	Non-inoculated	Low	33	big	0.05		1
158	block 3	Non-inoculated	Low	33	big	1.85		1
158	block 3	Non-inoculated	Low	33	big	2.33		1
158	block 3	Non-inoculated	Low	33	big	2.62		1
158	block 3	Non-inoculated	Low	33	big	0.68		1
158	block 3	Non-inoculated	Low	33	big		Yes	1
158	block 3	Non-inoculated	Low	33	big		Yes	1
158	block 3	Non-inoculated	Low	33	big		Yes	1
158	block 3	Non-inoculated	Low	33	big		Yes	1
158	block 3	Non-inoculated	Low	33	big	2.64		1
158	block 3	Non-inoculated	Low	33	big	1.66		1
158	block 3	Non-inoculated	Low	33	big	1.52		1
158	block 3	Non-inoculated	Low	33	big	0.69		1
158	block 3	Non-inoculated	Low	33	big		Yes	1
158	block 3	Non-inoculated	Low	33	big		Yes	1
158	block 3	Non-inoculated	Low	33	big		Yes	1
158	block 3	Non-inoculated	Low	33	big		Yes	1
158	block 3	Non-inoculated	Low	33	big		Yes	1
158	block 3	Non-inoculated	Low	33	big		Yes	1
158	block 3	Non-inoculated	Low	33	big		Yes	1
158	block 3	Non-inoculated	Low	33	big		Yes	1
158	block 3	Non-inoculated	Low	33	big		Yes	1
158	block 3	Non-inoculated	Low	33	big		Yes	1
158	block 3	Non-inoculated	Low	33	big		Yes	1
158	block 3	Non-inoculated	Low	33	big		Yes	1
158	block 3	Non-inoculated	Low	33	big		Yes	1
158	block 3	Non-inoculated	Low	33	big		Yes	1
158	block 3	Non-inoculated	Low	33	big		Yes	1
158	block 3	Non-inoculated	Low	33	big		Yes	1
158	block 3	Non-inoculated	Low	33	big	0.57		1
160	block 3	Non-inoculated	Low	99	big	1.19		1
160	block 3	Non-inoculated	Low	99	big	0.36		1
160	block 3	Non-inoculated	Low	99	big		Yes	1
160	block 3	Non-inoculated	Low	99	big	1.09		1
160	block 3	Non-inoculated	Low	99	big	2.17		1
160	block 3	Non-inoculated	Low	99	big	1.48		1
160	block 3	Non-inoculated	Low	99	big	1.14		1
160	block 3	Non-inoculated	Low	99	big	1.52		1
160	block 3	Non-inoculated	Low	99	big	1.5		1
160	block 3	Non-inoculated	Low	99	big	1.74		1
160	block 3	Non-inoculated	Low	99	big	1.16		1
160	block 3	Non-inoculated	Low	99	big	2.75		1
160	block 3	Non-inoculated	Low	99	big	1.75		1
160	block 3	Non-inoculated	Low	99	big	1.31		1
160	block 3	Non-inoculated	Low	99	big	1.63		1
160	block 3	Non-inoculated	Low	99	big	0.96		1
160	block 3	Non-inoculated	Low	99	big	1.02		1
160	block 3	Non-inoculated	Low	99	big	1.16		1
160	block 3	Non-inoculated	Low	99	big	1.27		1
160	block 3	Non-inoculated	Low	99	big	1.32		1
160	block 3	Non-inoculated	Low	99	big	1.19		1
160	block 3	Non-inoculated	Low	99	big	0.98		1
160	block 3	Non-inoculated	Low	99	big	1.21		1
160	block 3	Non-inoculated	Low	99	big	1.36		1
160	block 3	Non-inoculated	Low	99	big	0.87		1
160	block 3	Non-inoculated	Low	99	big	0.53		1
160	block 3	Non-inoculated	Low	99	big	0.16		1
160	block 3	Non-inoculated	Low	99	big		Yes	1
160	block 3	Non-inoculated	Low	99	big		Yes	1
160	block 3	Non-inoculated	Low	99	big	0.93		1
160	block 3	Non-inoculated	Low	99	big	1.52		1
160	block 3	Non-inoculated	Low	99	big	1.15		1
160	block 3	Non-inoculated	Low	99	big	1.23		1
160	block 3	Non-inoculated	Low	99	big	1.09		1
160	block 3	Non-inoculated	Low	99	big	1.33		1
160	block 3	Non-inoculated	Low	99	big	1.52		1
160	block 3	Non-inoculated	Low	99	big	1.28		1
160	block 3	Non-inoculated	Low	99	big	1.24		1
160	block 3	Non-inoculated	Low	99	big	0.38		1
160	block 3	Non-inoculated	Low	99	big		Yes	1
160	block 3	Non-inoculated	Low	99	big	1.2		1
160	block 3	Non-inoculated	Low	99	big	1.17		1
160	block 3	Non-inoculated	Low	99	big	1.06		1
160	block 3	Non-inoculated	Low	99	big	1.58		1
160	block 3	Non-inoculated	Low	99	big	0.6		1
160	block 3	Non-inoculated	Low	99	big	0.62		1
160	block 3	Non-inoculated	Low	99	big	1.27		1
160	block 3	Non-inoculated	Low	99	big	0.66		1
160	block 3	Non-inoculated	Low	99	big	0.57		1
160	block 3	Non-inoculated	Low	99	big	2.28		1
160	block 3	Non-inoculated	Low	99	big	0.66		1
160	block 3	Non-inoculated	Low	99	big	0.323		1
160	block 3	Non-inoculated	Low	99	big	0.27		1
160	block 3	Non-inoculated	Low	99	big		Yes	1
160	block 3	Non-inoculated	Low	99	big	2.63		1
160	block 3	Non-inoculated	Low	99	big	2.3		1
160	block 3	Non-inoculated	Low	99	big	2.33		1
160	block 3	Non-inoculated	Low	99	big	2.65		1
160	block 3	Non-inoculated	Low	99	big	1.31		1
160	block 3	Non-inoculated	Low	99	big	1.24		1
160	block 3	Non-inoculated	Low	99	big	1.34		1
160	block 3	Non-inoculated	Low	99	big	1.05		1
160	block 3	Non-inoculated	Low	99	big	0.94		1
160	block 3	Non-inoculated	Low	99	big	0.82		1
160	block 3	Non-inoculated	Low	99	big	0.59		1
160	block 3	Non-inoculated	Low	99	big	0.52		1
160	block 3	Non-inoculated	Low	99	big	0.3		1
160	block 3	Non-inoculated	Low	99	big	0.37		1
160	block 3	Non-inoculated	Low	99	big		Yes	1
160	block 3	Non-inoculated	Low	99	big		Yes	1
160	block 3	Non-inoculated	Low	99	big		Yes	1
160	block 3	Non-inoculated	Low	99	big		Yes	1
160	block 3	Non-inoculated	Low	99	big		Yes	1
160	block 3	Non-inoculated	Low	99	big		Yes	1
160	block 3	Non-inoculated	Low	99	big	0.72		1
160	block 3	Non-inoculated	Low	99	big		Yes	1
160	block 3	Non-inoculated	Low	99	big		Yes	1
160	block 3	Non-inoculated	Low	99	big		Yes	1
