# Supplementary material for: Potential tradeoffs between effects of arbuscular mycorrhizal fungi inoculation, soil organic matter content and fertilizer application in raspberry production
Source: PLoS One. 2022 Jul 18;17(7):e0269751. doi: 10.1371/journal.pone.0269751 (PMC9292081; doi:10.1371/journal.pone.0269751)
Supplement: S1 File — (R) [file pone.0269751.s003.R]

setwd("")
install.packages("ggplot2", lib="C:/ProgramData/R/win-library/3.6")
install.packages("nlme", lib="C:/ProgramData/R/win-library/3.6")
install.packages("car", lib="C:/ProgramData/R/win-library/3.6")
install.packages("visreg", lib="C:/ProgramData/R/win-library/3.6")
install.packages("openxlsx", lib="C:/ProgramData/R/win-library/3.6")
install.packages("MuMIn", lib="C:/ProgramData/R/win-library/3.6")
install.packages("RVAideMemoire", lib="C:/ProgramData/R/win-library/3.6")
install.packages("glmmTMB", lib="C:/ProgramData/R/win-library/3.6")
install.packages("DHARMa", lib="C:/ProgramData/R/win-library/3.6")
library(RVAideMemoire)
library(MuMIn)
library(nlme)
library(car)
library(visreg)
require(ggplot2)
library(openxlsx)
library(lme4)
library(glmmTMB)
library(DHARMa)

hpa<-read.xlsx("harvest SOM AMF.xlsx",sheet = 1)
hpa$plantorder<-factor(hpa$plantorder)
hpa$weight<-as.numeric(hpa$weight)
hpa$treatment<-factor(hpa$treatment)
hpa$block<-factor(hpa$block)
hpa$AMF<-factor(hpa$AMF,levels = c("Non-inoculated","Inoculated"))
hpa$SOM<-factor(hpa$SOM,levels = c("Low","High"))
hpa$Fer<-as.numeric(hpa$Fer)
hpa$weight<-as.numeric(hpa$weight)
hpa$flower.number<-as.numeric(hpa$flower.number)
hpa$origin<-factor(hpa$origin,levels = c("small","big"))
hpa
a<-aggregate( weight ~ plantorder+AMF+Fer+SOM+block+origin, hpa , mean )
a
b<-aggregate( weight ~ plantorder+AMF+Fer+SOM+block+origin,hpa , sum )
b


a$yield<-b$weight
a$count<-(b$weight/a$weight)
a
a$fruitnumber<-(b$weight/a$weight)
flowernumber<-aggregate( flower.number~ plantorder+AMF+Fer+SOM+block+origin,hpa, sum )
a$flower.number<-flowernumber$flower.number
a$fruitset<-a$fruitnumber/a$flower.number
a$undevelopedflowers<-a$flower.number-a$fruitnumber
a1<-a[a$block%in%c("block 1","block 2","block 3","block 5","block 6","block 7","block 8","block 9","block 10","block 11"),]
a1


# make plots
plot(a$yield~a$plantorder+a$origin)
plot(a$fruitnumber~a$plantorder+a$origin)

plot(a$yield~a$plantorder, ylab="Yield per plant (g)",xlab="plant order",cex.lab=1.5)

plot(a$fruitnumber~a$plantorder,ylab="Fruit number per plant",xlab="plant order",cex.lab=1.5)

plot(a$weight~a$plantorder,ylab="Single berry weight (g)",xlab="plant order",cex.lab=1.5)


###################
lme1<- lme(weight ~ AMF + SOM + Fer +origin + AMF:SOM + AMF:Fer + SOM:Fer + AMF:Fer:SOM , random=~1 | block, data = a1, method="ML")
summary(lme1)
anova(lme1)
lme1a <- update(lme1, .~. -AMF:Fer:SOM)
(Plme1<-anova(lme1a, lme1))
Plme1
summary(lme1a)


lme1b<- update(lme1a, .~. -Fer:SOM)
(Plme2<-anova(lme1b, lme1a))
summary(lme1b)


lme1c <- update(lme1b, .~. -AMF:Fer)
(Plme3<-anova(lme1c, lme1b))
summary(lme1c)


lme1d <- update(lme1c, .~. -AMF:SOM)
(Plme4<-anova(lme1c, lme1d))
summary(lme1d)

lme1e <- update(lme1d, .~. - SOM)
(Plme5<-anova(lme1e, lme1d))
summary(lme1e)


lme1f <- update(lme1e, .~. - AMF)
(Plme6<-anova(lme1e, lme1f))
summary(lme1f)


lme1g<- update(lme1f, .~. - origin)
(Plme7<-anova(lme1g, lme1f))
summary(lme1g)


lme1h <- update(lme1g, .~. -Fer)
(Plme8<-anova(lme1g, lme1h))
summary(lme1h)


(lmemw<-rbind(Plme1,Plme2,Plme3,Plme4,Plme5,Plme6,Plme7,Plme8))
#write.csv(lmemw, file = "01pvaluesingleweight+or.csv")


lme1dx<-lme(weight ~ origin+AMF*SOM*Fer, random=~1 | block, data =a1, method="ML")
summary(lme1dx)
plotresid(lme1dx, shapiro=T)


ple1.3<-visreg(lme1dx,"Fer",by="AMF",
               ylab = "Single berry weight (g)",gg=TRUE,
               xlab = expression('Fertilizer (kg N ha'^-1*')'),strip.names=c("Non-inoculated","Inoculated"),overlay=T,cond=list(SOM="Low"))+theme_classic()+
  theme(axis.text=element_text(size=12.8,colour="black"),axis.title=element_text(size=16))+ ggtitle("(a)          Low SOM")+
  theme(plot.title = element_text(hjust = 0.5))+scale_y_continuous(expand = c(0,0),limits = c(0.6,2.6))+
  scale_shape_manual(values=c(15, 16))+
  geom_point(aes(shape=AMF, color=AMF), size = 1.5)
ple1.3


ple1.4<-visreg(lme1dx,"Fer",by="AMF",
               ylab = "Single berry weight (g)",gg=TRUE,
               xlab = expression('Fertilizer (kg N ha'^-1*')'),strip.names=c("Non-inoculated","Inoculated"), overlay=T,cond=list(SOM="High"))+theme_classic()+
  theme(axis.text=element_text(size=12.8,colour="black"),axis.title=element_text(size=16))+ ggtitle("(b)          High SOM")+
  theme(plot.title = element_text(hjust = 0.5))+scale_y_continuous(expand = c(0,0),limits = c(0.6,2.6))+
  scale_shape_manual(values=c(15, 16))+
  geom_point(aes(shape=AMF, color=AMF), size = 1.5)

ple1.4


#########################################################################################################################################################################
#########################################################################################################################################################################
#########################################################################################################################################################################
#########################################################################################################################################################################
########################################################################################################################################################################
##################yield 

ologh2<- lme(log(yield) ~ AMF + SOM + Fer+origin + AMF:SOM + AMF:Fer + SOM:Fer + AMF:Fer:SOM , random=~1 | block, data = a1, method="ML")
summary(ologh2)
ologh2a <- update(ologh2, .~. -AMF:Fer:SOM)
(ologpvy1<-anova(ologh2a, ologh2))
summary(ologh2a)

ologh2b<- update(ologh2a, .~. -Fer:SOM)
(ologpvy2<-anova(ologh2b, ologh2a))
summary(ologh2b)

ologh2c <- update(ologh2b, .~. -Fer:AMF)
(ologpvy3<-anova(ologh2c, ologh2b))
summary(ologh2c)


ologh2d <- update(ologh2c, .~. -AMF:SOM)
(ologpvy4<-anova(ologh2c, ologh2d))
summary(ologh2d)

ologh2e <- update(ologh2d, .~. - AMF)
(ologpvy5<-anova(ologh2e, ologh2d))
summary(ologh2e)

ologh2f <- update(ologh2e, .~. - SOM)
(ologpvy6<-anova(ologh2e, ologh2f))
summary(ologh2f)

ologh2g<- update(ologh2f, .~. - Fer)
(ologpvy7<-anova(ologh2g, ologh2f))
summary(ologh2g)

ologh2h <- update(ologh2g, .~. - origin)
(ologpvy8<-anova(ologh2g, ologh2h))
summary(ologh2h)

(myoyield<-rbind(ologpvy1,ologpvy2,ologpvy3,ologpvy4,ologpvy5,ologpvy6,ologpvy7,ologpvy8))
#write.csv(myoyield, file = "02pvaluemologyield+or.csv")
ologh2dx<-lme(log(yield) ~ Fer+origin, random=~1 | block, data = a1, method="ML")
plotresid(ologh2dx, shapiro=T)

library(nlme)
ologp2.1<-visreg(ologh2dx,"Fer", gg=TRUE,trans=exp, partial=TRUE, ylab = "Yield (g)",xlab = expression('Fertilizer (kg N ha'^-1*')'),overlay=T)+theme_classic()+
  theme(axis.text=element_text(size=12.8,colour="black"),axis.title=element_text(size=16))+
  theme(plot.title = element_text(hjust = 0.5))

ologp2.1


########################################################################################################################################################################################################################################################################################################################################################################################################################################################################################################################################
#####################################################################################################################################################################################################################################################
######################################################################
#################################### 

############################ fruit set
glfs<-glmmTMB(cbind(fruitnumber, undevelopedflowers)~Fer * SOM * AMF +origin+(1|block), family=binomial, data = a1)
summary(glfs)
glfsa <- update(glfs, .~. -AMF:Fer:SOM)
(Pglfs<-anova(glfsa, glfs))
summary(glfsa)

glfsb<- update(glfsa, .~. -Fer:SOM)
(Plme2<-anova(glfsb, glfsa))
summary(glfsb)


glfsc <- update(glfsb, .~. -AMF:SOM)
(Plme3<-anova(glfsc, glfsb))
summary(glfsc)


glfsd <- update(glfsc, .~. -AMF:Fer)
(Plme4<-anova(glfsc, glfsd))
summary(glfsd)

glfse <- update(glfsd, .~. - AMF)
(Plme5<-anova(glfse, glfsd))
summary(glfse)


glfsf <- update(glfse, .~. - SOM)
(Plme6<-anova(glfse, glfsf))
summary(glfsf)

glfsg<- update(glfsf, .~. - Fer)
(Plme7<-anova(glfsg, glfsf))
summary(glfsg)


glfsh <- update(glfsg, .~. -origin)
(Plme8<-anova(glfsg, glfsh))
summary(glfsh)


(lfs<-rbind(Pglfs,Plme2,Plme3,Plme4,Plme5,Plme6,Plme7,Plme8))
#write.csv(lfs, file = "03 pvaluemfruitset+oo.csv")


cbind(fruitnumber, undevelopedflowers)

glfsdx<-glmmTMB(cbind(fruitnumber, undevelopedflowers)~Fer * SOM * AMF +origin+(1|block), family=binomial, data = a1)
a1$predictfruitset= predict(glfsdx)
a1$fruitsetdifference<-a1$predictfruitset-a1$fruitset
a1$rate<-a1$fruitsetdifference/a1$fruitset
residglfsdx <- simulateResiduals(glfsdx)
plot(residglfsdx, rank = T)


glfs1.3<-visreg(glfsdx,"Fer",by="AMF",
                ylab = "Fruit set",gg=TRUE,
                xlab = expression('Fertilizer (kg N ha'^-1*')'),strip.names=c("Non-inoculated","Inoculated"),overlay=T, partial=TRUE,cond=list(SOM="Low"),scale="response")+theme_classic()+
  theme(axis.text=element_text(size=12.8,colour="black"),axis.title=element_text(size=16))+ ggtitle("(a)          Low SOM")+
  theme(plot.title = element_text(hjust = 0.5))+scale_y_continuous(expand = c(0,0),limits = c(0.45,0.95))+
  scale_shape_manual(values=c(15, 16))+
  geom_point(aes(shape=AMF, color=AMF), size = 1.5)
glfs1.3


glfs1.4<-visreg(glfsdx,"Fer",by="AMF",
                ylab = "Fruit set",gg=TRUE,
                xlab = expression('Fertilizer (kg N ha'^-1*')'),strip.names=c("Non-inoculated","Inoculated"), overlay=T, partial=TRUE,cond=list(SOM="High"),scale="response")+theme_classic()+
  theme(axis.text=element_text(size=12.8,colour="black"),axis.title=element_text(size=16))+ ggtitle("(b)          High SOM")+
  theme(plot.title = element_text(hjust = 0.5))+scale_y_continuous(expand = c(0,0),limits = c(0.45,0.95))+
  scale_shape_manual(values=c(15, 16))+
  geom_point(aes(shape=AMF, color=AMF), size = 1.5)

glfs1.4


glfs1.1<-visreg(glfsdx,"Fer",by="SOM",
                ylab = "Fruit set",gg=TRUE,
                xlab = expression('Fertilizer (kg N ha'^-1*')'),strip.names=c("Low SOM","High SOM"),overlay=T, partial=TRUE,cond=list(AMF="Non-inoculated"),scale="response")+theme_classic()+
  theme(axis.text=element_text(size=12.8,colour="black"),axis.title=element_text(size=16))+ ggtitle("(c)          Non-inoculated")+
  theme(plot.title = element_text(hjust = 0.5))+scale_y_continuous(expand = c(0,0),limits = c(0.45,0.95))+
  scale_shape_manual(values=c(15, 16))+
  geom_point(aes(shape=SOM, color=SOM), size = 1.5)
glfs1.1


glfs1.2<-visreg(glfsdx,"Fer",by="SOM",
                ylab = "Fruit set",gg=TRUE,
                xlab = expression('Fertilizer (kg N ha'^-1*')'),strip.names=c("Low SOM","High SOM"), overlay=T, partial=TRUE,cond=list(AMF="Inoculated"),scale="response")+theme_classic()+
  theme(axis.text=element_text(size=12.8,colour="black"),axis.title=element_text(size=16))+ ggtitle("(d)          Inoculated")+
  theme(plot.title = element_text(hjust = 0.5))+scale_y_continuous(expand = c(0,0),limits = c(0.45,0.95))+
  scale_shape_manual(values=c(15, 16))+
  geom_point(aes(shape=SOM, color=SOM), size = 1.5)

glfs1.2


###################################################################################################################################################################v
############################################################################################################################################################################################################
############################################################################################################################################################################################################
############################################################################################################################################################################################################
#flower.number 

osqrh5<- lme(sqrt(flower.number)~ AMF + SOM + Fer +origin+  AMF:SOM + AMF:Fer +  SOM:Fer +  AMF:Fer:SOM  , random=~1 | block, data = a1, method="ML")
summary(osqrh5)
anova(osqrh5)

osqrh5a <- update(osqrh5, .~. -AMF:Fer:SOM)
(osqrfn1<-anova(osqrh5a, osqrh5))
summary(osqrh5a)

osqrh5b<- update(osqrh5a, .~. -AMF:Fer)
(osqrfn2<-anova(osqrh5b, osqrh5a))
summary(osqrh5b)

osqrh5c <- update(osqrh5b, .~. -AMF:SOM)
(osqrfn3<-anova(osqrh5c, osqrh5b))
summary(osqrh5c)


osqrh5d <- update(osqrh5c, .~. -Fer:SOM)
(osqrfn4<-anova(osqrh5c, osqrh5d))
summary(osqrh5d)

osqrh5e <- update(osqrh5d, .~. - AMF)
(osqrfn5<-anova(osqrh5e, osqrh5d))
summary(osqrh5e)

osqrh5f <- update(osqrh5e, .~. -SOM )
(osqrfn6<-anova(osqrh5e, osqrh5f))
summary(osqrh5f)

osqrh5g<- update(osqrh5f, .~. - Fer)
(osqrfn7<-anova(osqrh5g, osqrh5f))
summary(osqrh5g)

osqrh5h <- update(osqrh5g, .~. - origin)
(osqrfn8<-anova(osqrh5g, osqrh5h))
summary(osqrh5h)


(mfl<-rbind(osqrfn1,osqrfn2,osqrfn3,osqrfn4,osqrfn5,osqrfn6,osqrfn7,osqrfn8))
#write.csv(mfl, file = "04 pvaluesqrtflowernumber+or.csv")


osqrh5dx<- lme(sqrt(flower.number)~  Fer +origin, random=~1 | block, data = a1, method="ML")


plotresid(osqrh5dx, shapiro=T)

square <- function(x){
  return(x**2)
}


p5.1<-visreg(osqrh5dx,"Fer", gg=TRUE,trans=square, partial=TRUE, ylab = "Flower number",xlab = expression('Fertilizer (kg N ha'^-1*')'), overlay=T)+
  theme_classic()+theme(axis.text=element_text(size=12,colour="black"),axis.title=element_text(size=16))+ 
  theme(plot.title = element_text(hjust = 0.1))+
  geom_point(colour = "steelblue", size = 0.5)
p5.1


#################################################################################################################################################################################################################################################################################
#######################################################################################################################################################################################################################################################################################################################################################################################################################################################################################################################################################################################################################################################################################################################################################################################################################################################################################################################################
###################################fruit number

logoh6<- lme(log(fruitnumber)~ AMF+origin+SOM + Fer +  AMF:SOM + AMF:Fer +  SOM:Fer +  AMF:Fer:SOM  , random=~1 | block, data = a1, method="ML")
summary(logoh6)

anova(logoh6)
logoh6a <- update(logoh6, .~. -AMF:Fer:SOM)
(pfun1<-anova(logoh6a, logoh6))
summary(logoh6a)

logoh6b<- update(logoh6a, .~. -Fer:SOM)
(pfun2<-anova(logoh6b, logoh6a))
summary(logoh6b)

logoh6c <- update(logoh6b, .~. -AMF:SOM)
(pfun3<-anova(logoh6c, logoh6b))
summary(logoh6c)


logoh6d <- update(logoh6c, .~. -AMF:Fer)
(pfun4<-anova(logoh6c, logoh6d))
summary(logoh6d)

logoh6e <- update(logoh6d, .~. - AMF)
(pfun5<-anova(logoh6e, logoh6d))
summary(logoh6e)

logoh6f <- update(logoh6e, .~. - SOM)
(pfun6<-anova(logoh6e, logoh6f))
summary(logoh6f)

logoh6g<- update(logoh6f, .~. - Fer)
(pfun7<-anova(logoh6g, logoh6f))
summary(logoh6g)

logoh6h <- update(logoh6g, .~. - origin)
(pfun8<-anova(logoh6g, logoh6h))
summary(logoh6h)


(rpfn<-rbind(pfun1,pfun2,pfun3,pfun4,pfun5,pfun6,pfun7,pfun8))
#write.csv(rpfn, file = "05pvaluelogfruitnumber+or.csv")

ologh6dx<-lme(log(fruitnumber)~ origin+ Fer , random=~1 | block, data = a1, method="ML")
summary(ologh6dx)
plotresid(ologh6dx, shapiro=T)


ologp6.1<-visreg(ologh6dx,"Fer", gg=TRUE,trans=exp, partial=TRUE, ylab = "Fruit number",xlab = expression('Fertilizer (kg N ha'^-1*')'), overlay=T)+
  theme_classic()+theme(axis.text=element_text(size=12,colour="black"),axis.title=element_text(size=16))+ 
  theme(plot.title = element_text(hjust = 0.1))+
  geom_point(colour = "steelblue", size = 0.5)
ologp6.1
